# Supplementary material for: Total sleep deprivation reduces top-down regulation of emotion without altering bottom-up affective processing
Source: PLoS One. 2021 Sep 2;16(9):e0256983. doi: 10.1371/journal.pone.0256983 (PMC8412406; doi:10.1371/journal.pone.0256983)
Supplement: S1 File — (CSV) [file pone.0256983.s001.csv]

Subject	Group	filter	Session	Valence	Rating	RTc	PosAff	NegAff
347	1	0	1	1	-1.37254902	2041.490196	30	10
347	1	0	1	2	1.949152542	1341.711864	30	10
347	1	0	1	3	.214285714	1667.238095	30	10
347	1	0	2	1
347	1	0	2	2
347	1	0	2	3
430	1	0	1	1
430	1	0	1	2
430	1	0	1	3
430	1	0	2	1
430	1	0	2	2
430	1	0	2	3
10	1	1	1	1	-.403508772	2348.684211	41	13
10	1	1	1	2	1.245614035	2075.982456	41	13
10	1	1	1	3	.365853659	2104.487805	41	13
10	1	1	2	1	-.534482759	2061.086207	38	12
10	1	1	2	2	1.5	1901.62069	38	12
10	1	1	2	3	1.090909091	2078.727273	38	12
25	1	1	1	1	-1.483333333	1771.3	24	10
25	1	1	1	2	1.586206897	1635.103448	24	10
25	1	1	1	3	-.111111111	1583.2	24	10
25	1	1	2	1	-1.438596491	1635.22807	17	12
25	1	1	2	2	1.533333333	1586.966667	17	12
25	1	1	2	3	-.119047619	1619.904762	17	12
28	1	1	1	1	-.470588235	2206.960784	21	16
28	1	1	1	2	.269230769	1974.423077	21	16
28	1	1	1	3	0	1297.209302	21	16
28	1	1	2	1	-.395833333	2121.4375	14	16
28	1	1	2	2	.127272727	1667.636364	14	16
28	1	1	2	3	0	1379.046512	14	16
37	0	1	1	1	-.736842105	2026.596491	17	10
37	0	1	1	2	1.288135593	1638.322034	17	10
37	0	1	1	3	.090909091	1424.409091	17	10
37	0	1	2	1	-.95	1889.65	19	10
37	0	1	2	2	1.166666667	1720.216667	19	10
37	0	1	2	3	-.022727273	1721.295455	19	10
43	0	1	1	1	-1.303571429	2072.714286	15	10
43	0	1	1	2	1.915254237	1739.745763	15	10
43	0	1	1	3	.181818182	1453.636364	15	10
43	0	1	2	1	-1.314814815	1807.796296	13	10
43	0	1	2	2	1.75	1718.416667	13	10
43	0	1	2	3	.022222222	1273.6	13	10
56	0	1	1	1	-.510638298	2083.12766	19	11
56	0	1	1	2	1.189655172	1617.655172	19	11
56	0	1	1	3	.272727273	1770.795455	19	11
56	0	1	2	1	-.508474576	1899.627119	16	14
56	0	1	2	2	1	1344.881356	16	14
56	0	1	2	3	.266666667	1318.444444	16	14
74	0	1	1	1	-1.538461538	1785.961538	23	10
74	0	1	1	2	1.610169492	1834.254237	23	10
74	0	1	1	3	.775	1673.375	23	10
74	0	1	2	1	-1.526315789	1824.245614	20	10
74	0	1	2	2	1.724137931	1756.448276	20	10
74	0	1	2	3	.609756098	1796.926829	20	10
98	1	1	1	1	-.531914894	2208.319149	34	10
98	1	1	1	2	1.93220339	1482.101695	34	10
98	1	1	1	3	.136363636	1534.022727	34	10
98	1	1	2	1	-.152173913	1951.478261	28	10
98	1	1	2	2	1.823529412	1561.54902	28	10
98	1	1	2	3	.444444444	1576.166667	28	10
99	1	1	1	1	-.214285714	2092.946429	42	10
99	1	1	1	2	1.383333333	1669.866667	42	10
99	1	1	1	3	.088888889	1339.422222	42	10
99	1	1	2	1	-.245614035	2048.385965	31	10
99	1	1	2	2	1.105263158	1837.22807	31	10
99	1	1	2	3	.045454545	1522.477273	31	10
114	1	1	1	1	-.616666667	1874.183333	29	10
114	1	1	1	2	1.133333333	1549.55	29	10
114	1	1	1	3	.133333333	1283.866667	29	10
114	1	1	2	1	-.694915254	1541.813559	25	10
114	1	1	2	2	.75	1607.446429	25	10
114	1	1	2	3	.097560976	1251.219512	25	10
144	1	1	1	1	-1.210526316	1831.789474	32	10
144	1	1	1	2	1.593220339	1844.779661	32	10
144	1	1	1	3	.181818182	1490.75	32	10
144	1	1	2	1	-1.222222222	1764.87037	23	14
144	1	1	2	2	1.909090909	1617.436364	23	14
144	1	1	2	3	.19047619	1484.785714	23	14
164	0	1	1	1	-.796610169	1839.220339	19	10
164	0	1	1	2	.383333333	1582.016667	19	10
164	0	1	1	3	0	895.6444444	19	10
164	0	1	2	1	-.689655172	1858.862069	16	11
164	0	1	2	2	.474576271	1833.016949	16	11
164	0	1	2	3	0	1165.733333	16	11
167	1	1	1	1	-1.339622642	1927.830189	48	10
167	1	1	1	2	1.655172414	1899.344828	48	10
167	1	1	1	3	.837837838	2128.648649	48	10
167	1	1	2	1	-1.384615385	2118.557692	37	10
167	1	1	2	2	1.537037037	2007.518519	37	10
167	1	1	2	3	.135135135	2384.837838	37	10
178	1	1	1	1	-1.210526316	1805.508772	36	10
178	1	1	1	2	1.183333333	1641.633333	36	10
178	1	1	1	3	0	1279.311111	36	10
178	1	1	2	1	-1.315789474	1642.368421	13	14
178	1	1	2	2	1.2	1619.2	13	14
178	1	1	2	3	0	1240.651163	13	14
181	1	1	1	1	-1.326923077	2021.192308	25	10
181	1	1	1	2	1.55	2032.05	25	10
181	1	1	1	3	.055555556	1880.5	25	10
181	1	1	2	1	-1.117647059	1987.215686	12	15
181	1	1	2	2	1.553571429	2035.892857	12	15
181	1	1	2	3	.095238095	1910.380952	12	15
200	1	1	1	1	-.851851852	1926.925926	42	12
200	1	1	1	2	1.175438596	1436.280702	42	12
200	1	1	1	3	.111111111	1651.977778	42	12
200	1	1	2	1	-.677966102	1637.423729	25	15
200	1	1	2	2	1.224137931	1511.034483	25	15
200	1	1	2	3	.088888889	1237.022222	25	15
206	0	1	1	1	-.966101695	1742.881356	23	10
206	0	1	1	2	1.033333333	1860.766667	23	10
206	0	1	1	3	.022222222	1191.422222	23	10
206	0	1	2	1	-.949152542	1499.728814	20	11
206	0	1	2	2	.983050847	1757	20	11
206	0	1	2	3	0	1104.377778	20	11
250	1	1	1	1	-.854545455	2221.909091	25	10
250	1	1	1	2	1.086206897	1973.948276	25	10
250	1	1	1	3	.066666667	1579.666667	25	10
250	1	1	2	1	-.807692308	2131.153846	18	10
250	1	1	2	2	1.070175439	2089.298246	18	10
250	1	1	2	3	.046511628	1413.395349	18	10
263	1	1	1	1	-.821428571	2053.089286	17	10
263	1	1	1	2	1.101694915	1720.271186	17	10
263	1	1	1	3	-.111111111	1974.222222	17	10
263	1	1	2	1	-.966666667	2064.883333	12	11
263	1	1	2	2	1.576271186	1800.271186	12	11
263	1	1	2	3	-.090909091	1954.113636	12	11
292	1	1	1	1	-.6	2146.1	41	11
292	1	1	1	2	2	1564.559322	41	11
292	1	1	1	3	.928571429	1938.380952	41	11
292	1	1	2	1	-.448275862	1782.37931	12	15
292	1	1	2	2	1.933333333	1510.866667	12	15
292	1	1	2	3	1.272727273	1604.318182	12	15
294	1	1	1	1	-.916666667	1648.683333	24	11
294	1	1	1	2	1.305084746	1536.508475	24	11
294	1	1	1	3	.044444444	1493.533333	24	11
294	1	1	2	1	-.945454545	1731.036364	16	11
294	1	1	2	2	1.054545455	1682.290909	16	11
294	1	1	2	3	0	1542.75	16	11
305	1	1	1	1	-1.303030303	2566.818182	33	10
305	1	1	1	2	1.106382979	2602.446809	33	10
305	1	1	1	3	.136363636	2013.181818	33	10
305	1	1	2	1	-1.162790698	2509.046512	30	10
305	1	1	2	2	.961538462	2135.576923	30	10
305	1	1	2	3	.073170732	2048.170732	30	10
311	1	1	1	1	-1.045454545	2572.522727	29	10
311	1	1	1	2	1.642857143	2165.321429	29	10
311	1	1	1	3	.093023256	1670.55814	29	10
311	1	1	2	1	-1.425925926	1905.12963	11	12
311	1	1	2	2	1.6	1631.866667	11	12
311	1	1	2	3	.088888889	1192.755556	11	12
313	1	1	1	1	-.644067797	2024.949153	13	10
313	1	1	1	2	1	1902.758621	13	10
313	1	1	1	3	0	1323.844444	13	10
313	1	1	2	1	-.811320755	1985.226415	10	11
313	1	1	2	2	.789473684	1903.421053	10	11
313	1	1	2	3	.022222222	1563	10	11
317	1	1	1	1	-1.283333333	1612.483333	27	10
317	1	1	1	2	1.4	1375.866667	27	10
317	1	1	1	3	0	848.0222222	27	10
317	1	1	2	1	-1.118644068	1447.322034	10	10
317	1	1	2	2	1.169491525	1395.254237	10	10
317	1	1	2	3	-.022222222	1059.311111	10	10
351	1	1	1	1	-1	1815.581818	35	11
351	1	1	1	2	1	1850.736842	35	11
351	1	1	1	3	.045454545	1402.045455	35	11
351	1	1	2	1	-1	1980.107143	13	10
351	1	1	2	2	.450980392	1935.901961	13	10
351	1	1	2	3	0	1321.926829	13	10
364	1	1	1	1	-1.018867925	2104.90566	30	10
364	1	1	1	2	.672413793	2254.810345	30	10
364	1	1	1	3	-.046511628	1391.023256	30	10
364	1	1	2	1	-1.122807018	2051.087719	19	12
364	1	1	2	2	.872727273	1988.945455	19	12
364	1	1	2	3	0	1316.883721	19	12
365	1	1	1	1	-1.020408163	2405.632653	28	10
365	1	1	1	2	1.826923077	2208.038462	28	10
365	1	1	1	3	.230769231	2116	28	10
365	1	1	2	1	-.815789474	1940.052632	13	13
365	1	1	2	2	1.56	1745.3	13	13
365	1	1	2	3	-.171428571	1770.714286	13	13
379	1	1	1	1	-1.56	2097.64	26	10
379	1	1	1	2	1.93220339	1491.101695	26	10
379	1	1	1	3	.147058824	1320.823529	26	10
379	1	1	2	1	-1.431034483	1979.034483	10	10
379	1	1	2	2	1.830508475	1588.711864	10	10
379	1	1	2	3	0	1353.772727	10	10
391	1	1	1	1	-1.054545455	2107.363636	34	11
391	1	1	1	2	1.140350877	1924.526316	34	11
391	1	1	1	3	.111111111	1410.555556	34	11
391	1	1	2	1	-1.053571429	1858.642857	15	26
391	1	1	2	2	1.465517241	1928.103448	15	26
391	1	1	2	3	.023255814	1692.930233	15	26
422	1	1	1	1	-1.433333333	1577.433333	32	11
422	1	1	1	2	1.3	1681.566667	32	11
422	1	1	1	3	-.066666667	1535.577778	32	11
422	1	1	2	1	-1.45	1613.233333	13	12
422	1	1	2	2	1.372881356	1683.830508	13	12
422	1	1	2	3	.095238095	1699.642857	13	12
426	0	1	1	1	-.339285714	1883.946429	19	10
426	0	1	1	2	-.016666667	1521.883333	19	10
426	0	1	1	3	-.022727273	1326.681818	19	10
426	0	1	2	1	-.298245614	1665.157895	16	10
426	0	1	2	2	0	1388.183333	16	10
426	0	1	2	3	0	1157.311111	16	10
427	0	1	1	1	-1.074074074	2041.462963	26	13
427	0	1	1	2	1.169491525	1685.389831	26	13
427	0	1	1	3	.046511628	1263.790698	26	13
427	0	1	2	1	-.796610169	1666.305085	16	14
427	0	1	2	2	1.016666667	1387.683333	16	14
427	0	1	2	3	0	936.4	16	14
434	1	1	1	1	-.711538462	2171.923077	20	11
434	1	1	1	2	1.327586207	1725.551724	20	11
434	1	1	1	3	.068181818	1490.636364	20	11
434	1	1	2	1	-.714285714	2009.693878	11	11
434	1	1	2	2	1.211538462	1872.634615	11	11
434	1	1	2	3	.027777778	1689.638889	11	11
444	0	1	1	1	-1.266666667	2708.8	35	10
444	0	1	1	2	1.157894737	2175.842105	35	10
444	0	1	1	3	-.076923077	1539.538462	35	10
444	0	1	2	1	-1.589285714	1943.857143	31	10
444	0	1	2	2	1.85	1718.05	31	10
444	0	1	2	3	.69047619	2116.47619	31	10
445	1	1	1	1	-.340425532	1997.042553	50	10
445	1	1	1	2	.851851852	1743.537037	50	10
445	1	1	1	3	.219512195	1929.097561	50	10
445	1	1	2	1	-.350877193	2020.421053	43	10
445	1	1	2	2	.949152542	1753.762712	43	10
445	1	1	2	3	.125	1731.2	43	10
466	1	1	1	1	-1.44	2254.14	24	10
466	1	1	1	2	.883333333	1993.133333	24	10
466	1	1	1	3	.046511628	1421.139535	24	10
466	1	1	2	1	-1.442307692	2015.634615	12	11
466	1	1	2	2	.915254237	2047.220339	12	11
466	1	1	2	3	.047619048	1676.97619	12	11
473	0	1	1	1	-1.166666667	1424.2	34	10
473	0	1	1	2	1.9	1043.55	34	10
473	0	1	1	3	1	1322	34	10
473	0	1	2	1	-1.222222222	1400.407407	33	10
473	0	1	2	2	1.75	1114.45	33	10
473	0	1	2	3	.829268293	1561.02439	33	10
481	0	1	1	1	-.775510204	2366.244898	33	12
481	0	1	1	2	1.559322034	1999.101695	33	12
481	0	1	1	3	-.045454545	1323.272727	33	12
481	0	1	2	1	-.745762712	1964.966102	22	10
481	0	1	2	2	1.45	1780.266667	22	10
481	0	1	2	3	.044444444	1187.8	22	10
490	1	1	1	1	-.254237288	1434.338983	30	10
490	1	1	1	2	.616666667	1477.65	30	10
490	1	1	1	3	0	843.7777778	30	10
490	1	1	2	1	-.2	1261.433333	10	10
490	1	1	2	2	.5	1253.516667	10	10
490	1	1	2	3	-.022222222	740.0444444	10	10
495	1	1	1	1	-.788461538	2240.846154	32	15
495	1	1	1	2	1.13559322	2109.050847	32	15
495	1	1	1	3	-.023809524	1741.238095	32	15
495	1	1	2	1	-.775862069	2168.827586	22	15
495	1	1	2	2	.672413793	2011.706897	22	15
495	1	1	2	3	.022222222	1512.888889	22	15
517	0	1	1	1	-1.094339623	2090.811321	25	11
517	0	1	1	2	1.816666667	1581.816667	25	11
517	0	1	1	3	.069767442	1803.744186	25	11
517	0	1	2	1	-.8	1831.65	29	10
517	0	1	2	2	1.833333333	1386.75	29	10
517	0	1	2	3	.155555556	1518.333333	29	10
531	0	1	1	1	-1.530612245	2051.428571	11	10
531	0	1	1	2	1.085106383	2227.617021	11	10
531	0	1	1	3	-.25	1858.325	11	10
531	0	1	2	1	-1.55	1498.366667	10	11
531	0	1	2	2	.649122807	1786.649123	10	11
531	0	1	2	3	-.2	1541.666667	10	11
533	0	1	1	1	-.607843137	1932.313725	33	10
533	0	1	1	2	.821428571	1921.571429	33	10
533	0	1	1	3	.044444444	1094.266667	33	10
533	0	1	2	1	-.610169492	1579.576271	28	10
533	0	1	2	2	1.338983051	1423.627119	28	10
533	0	1	2	3	1.047619048	1258.928571	28	10
557	1	1	1	1	-1.136363636	2180.681818	37	11
557	1	1	1	2	1.796610169	1721.067797	37	11
557	1	1	1	3	.925	1973.675	37	11
557	1	1	2	1	-1.204081633	2157.530612	22	12
557	1	1	2	2	1.604166667	2067.541667	22	12
557	1	1	2	3	.073170732	2005.707317	22	12
561	0	1	1	1	-.302325581	2068.837209	25	10
561	0	1	1	2	.918367347	1893.163265	25	10
561	0	1	1	3	-.2	1722.975	25	10
561	0	1	2	1	-.525423729	1972.627119	25	10
561	0	1	2	2	.965517241	1760.948276	25	10
561	0	1	2	3	-.186046512	1476.651163	25	10
569	0	1	1	1	-1.116666667	2018.066667	23	12
569	0	1	1	2	1.133333333	1887.116667	23	12
569	0	1	1	3	.068181818	1582.431818	23	12
569	0	1	2	1	-1.133333333	1374.383333	19	10
569	0	1	2	2	1.25	1297.25	19	10
569	0	1	2	3	.159090909	1166.636364	19	10
572	0	1	1	1	-.888888889	1674.12963	21	10
572	0	1	1	2	.915254237	1485.525424	21	10
572	0	1	1	3	0	1061.711111	21	10
572	0	1	2	1	-.711864407	1448.677966	22	10
572	0	1	2	2	.847457627	1326.576271	22	10
572	0	1	2	3	0	1113.068182	22	10
589	1	1	1	1	.052631579	1986.263158	26	12
589	1	1	1	2	.559322034	1854.779661	26	12
589	1	1	1	3	.066666667	1323.311111	26	12
589	1	1	2	1	.038461538	1781.25	12	10
589	1	1	2	2	.333333333	1804.921569	12	10
589	1	1	2	3	.095238095	1462.666667	12	10
590	0	1	1	1	-.677966102	2170.033898	23	13
590	0	1	1	2	1.051724138	1985.327586	23	13
590	0	1	1	3	.022222222	1438.777778	23	13
590	0	1	2	1	-.542372881	1837.728814	23	13
590	0	1	2	2	.95	1744.35	23	13
590	0	1	2	3	0	1237.4	23	13
605	1	1	1	1	.075471698	2449.962264	24	11
605	1	1	1	2	.592592593	2394.037037	24	11
605	1	1	1	3	.097560976	2120.317073	24	11
605	1	1	2	1	.222222222	2425.611111	15	13
605	1	1	2	2	.816326531	2485.571429	15	13
605	1	1	2	3	.243243243	2191.513514	15	13
626	0	1	1	1	-.446428571	2298.767857	27	16
626	0	1	1	2	1.446428571	2014.410714	27	16
626	0	1	1	3	.311111111	1766.644444	27	16
626	0	1	2	1	-.594594595	1921.243243	31	11
626	0	1	2	2	1.830188679	1620.528302	31	11
626	0	1	2	3	1.142857143	2149.142857	31	11
633	0	1	1	1	-.666666667	1760.777778	25	11
633	0	1	1	2	1.551724138	1688.362069	25	11
633	0	1	1	3	.365853659	1512.414634	25	11
633	0	1	2	1	-.561403509	1976.350877	19	15
633	0	1	2	2	1.733333333	1636.65	19	15
633	0	1	2	3	.222222222	1804.155556	19	15
643	1	1	1	1	-.823529412	2160.970588	28	10
643	1	1	1	2	1.320754717	2163.962264	28	10
643	1	1	1	3	.047619048	1234.547619	28	10
643	1	1	2	1	-.88	1981.84	10	10
643	1	1	2	2	1.153846154	1799	10	10
643	1	1	2	3	-.051282051	1596	10	10
652	1	1	1	1	-1.090909091	2023.704545	30	11
652	1	1	1	2	.816326531	1940.816327	30	11
652	1	1	1	3	-.023809524	1360.97619	30	11
652	1	1	2	1	-.8	1917.45	18	14
652	1	1	2	2	.862068966	1963.448276	18	14
652	1	1	2	3	-.033333333	1683.333333	18	14
656	1	1	1	1	-.660714286	2183.357143	20	11
656	1	1	1	2	1.55	1764.55	20	11
656	1	1	1	3	-.175	2159.85	20	11
656	1	1	2	1	-.603773585	2174.698113	17	12
656	1	1	2	2	1.559322034	1825.135593	17	12
656	1	1	2	3	-.075	2095.05	17	12
667	1	1	1	1	-.549019608	2470.901961	31	10
667	1	1	1	2	1.283333333	2013.85	31	10
667	1	1	1	3	.068181818	1350.090909	31	10
667	1	1	2	1	-.795918367	2013.612245	18	10
667	1	1	2	2	1.137931034	1578.068966	18	10
667	1	1	2	3	-.046511628	1246.186047	18	10
676	1	1	1	1	-.872727273	2042.218182	15	10
676	1	1	1	2	1.05	1882.883333	15	10
676	1	1	1	3	.066666667	1610.866667	15	10
676	1	1	2	1	-.779661017	1727.135593	10	10
676	1	1	2	2	.966666667	1503.516667	10	10
676	1	1	2	3	.068181818	1463.613636	10	10
