# Supplementary material for: Total sleep deprivation reduces top-down regulation of emotion without altering bottom-up affective processing
Source: PLoS One. 2021 Sep 2;16(9):e0256983. doi: 10.1371/journal.pone.0256983 (PMC8412406; doi:10.1371/journal.pone.0256983)
Supplement: S2 File — (CSV) [file pone.0256983.s002.csv]

Subject	Group	Back	Valence	Acc	RTc	PosAff	NegAff
10	1	1	1	.632653061	2998.306122	38	11
10	1	1	2	.787878788	3261.69697	38	11
10	1	2	1	.714285714	4912.885714	38	11
10	1	2	2	.644444444	5143.577778	38	11
25	1	1	1	.916666667	2225.5	18	12
25	1	1	2	.882352941	2212.294118	18	12
25	1	2	1	.785714286	3844.738095	18	12
25	1	2	2	.894736842	4141.868421	18	12
28	1	1	1	.810810811	1334.72973	16	12
28	1	1	2	.844444444	1101.133333	16	12
28	1	2	1	.744186047	2246.883721	16	12
28	1	2	2	.891891892	2051.324324	16	12
37	0	1	1	1	644.3055556	16	10
37	0	1	2	.885714286	413.8	16	10
37	0	2	1	.871794872	1999.384615	16	10
37	0	2	2	.780487805	2100.146341	16	10
43	0	1	1	.829268293	2229.292683	13	10
43	0	1	2	.731707317	2026.097561	13	10
43	0	2	1	.75	3433.09375	13	10
43	0	2	2	.645833333	4242.3125	13	10
56	0	1	1	1	1373.97619	29	14
56	0	1	2	1	1549.775	29	14
56	0	2	1	.710526316	1828.815789	29	14
56	0	2	2	.736842105	2466.789474	29	14
74	0	1	1	.972222222	839.9166667	21	10
74	0	1	2	.977777778	684.0222222	21	10
74	0	2	1	.945945946	1149.594595	21	10
74	0	2	2	.825	914.675	21	10
98	1	1	1	.979166667	1001.6875	34	10
98	1	1	2	.96969697	742.4545455	34	10
98	1	2	1	.925	2270.925	34	10
98	1	2	2	.95	1753.25	34	10
99	1	1	1	.975	1223.6	34	10
99	1	1	2	.976190476	1137.761905	34	10
99	1	2	1	.594594595	1570.567568	34	10
99	1	2	2	.674418605	1503.44186	34	10
114	1	1	1	.893617021	1396.787234	24	10
114	1	1	2	.971428571	1384.314286	24	10
114	1	2	1	.888888889	1590.311111	24	10
114	1	2	2	1	1418.228571	24	10
144	1	1	1	.952380952	1096.404762	20	16
144	1	1	2	1	1050.825	20	16
144	1	2	1	1	2054.128205	20	16
144	1	2	2	.975609756	1877.073171	20	16
164	0	1	1	.951219512	853.4878049	17	11
164	0	1	2	.974358974	818.3333333	17	11
164	0	2	1	.846153846	1262.102564	17	11
164	0	2	2	.951219512	1317.95122	17	11
167	1	1	1	.951219512	1759.804878	44	11
167	1	1	2	.87804878	1916.829268	44	11
167	1	2	1	.838709677	3765	44	11
167	1	2	2	.857142857	2674.591837	44	11
178	1	1	1	.945945946	909.8378378	20	12
178	1	1	2	.977777778	799.5333333	20	12
178	1	2	1	.733333333	1113.2	20	12
178	1	2	2	.676470588	2051.117647	20	12
181	1	1	1	.875	561.4375	15	15
181	1	1	2	.931818182	661.3863636	15	15
181	1	2	1	.723404255	1626	15	15
181	1	2	2	.666666667	1579.363636	15	15
200	1	1	1	.972972973	1653.108108	30	12
200	1	1	2	.80952381	1219.047619	30	12
200	1	2	1	.787878788	2007.515152	30	12
200	1	2	2	.866666667	1921.044444	30	12
206	0	1	1	.939393939	592	24	11
206	0	1	2	1	649.5945946	24	11
206	0	2	1	.952380952	1115.690476	24	11
206	0	2	2	.944444444	1002.25	24	11
250	1	1	1	.976190476	976.1190476	22	10
250	1	1	2	1	1040.275	22	10
250	1	2	1	1	2279.697674	22	10
250	1	2	2	.972972973	2216.297297	22	10
263	1	1	1	1	501.4736842	21	10
263	1	1	2	1	654.3421053	21	10
263	1	2	1	.942857143	1428.457143	21	10
263	1	2	2	.888888889	1692.955556	21	10
292	1	1	1	.825	2135.6	17	14
292	1	1	2	.761904762	2312.690476	17	14
292	1	2	1	.829268293	2890.902439	17	14
292	1	2	2	.538461538	3131.564103	17	14
294	1	1	1	.918918919	978.2702703	17	11
294	1	1	2	.977777778	881.7333333	17	11
294	1	2	1	.971428571	1274.685714	17	11
294	1	2	2	.977777778	1083.2	17	11
305	1	1	1	.886363636	3170.204545	23	11
305	1	1	2	.868421053	3292.052632	23	11
305	1	2	1	.882352941	3968.117647	23	11
305	1	2	2	.934782609	3896.347826	23	11
311	1	1	1	1	1131.5	15	15
311	1	1	2	1	1027.068182	15	15
311	1	2	1	.975609756	1833.170732	15	15
311	1	2	2	.871794872	2005.051282	15	15
313	1	1	1	.810810811	3018.486486	10	10
313	1	1	2	.866666667	2801.355556	10	10
313	1	2	1	.71875	3086	10	10
313	1	2	2	.565217391	3041.956522	10	10
317	1	1	1	.916666667	1293.416667	15	11
317	1	1	2	.847826087	1204.5	15	11
317	1	2	1	.428571429	2522.952381	15	11
317	1	2	2	.5	2446.789474	15	11
347	1	1	1	1	1719.659574	18	10
347	1	1	2	1	2079.657143	18	10
347	1	2	1	.928571429	6541.357143	18	10
347	1	2	2	.923076923	6127.807692	18	10
351	1	1	1	.7	2591.025	13	10
351	1	1	2	.619047619	2694	13	10
351	1	2	1	.634146341	3299.487805	13	10
351	1	2	2	.564102564	3336.461538	13	10
364	1	1	1	.941176471	852.1764706	20	11
364	1	1	2	.829787234	1126.808511	20	11
364	1	2	1	.714285714	1586.685714	20	11
364	1	2	2	.682926829	1456.463415	20	11
365	1	1	1	.891891892	3241.135135	30	10
365	1	1	2	.955555556	3192.244444	30	10
365	1	2	1	.862068966	7817.275862	30	10
365	1	2	2	.901960784	9077.862745	30	10
379	1	1	1	.88372093	1347.674419	15	10
379	1	1	2	.789473684	2285.657895	15	10
379	1	2	1	.857142857	2604.285714	15	10
379	1	2	2	.789473684	2283.263158	15	10
391	1	1	1	.8	1582.625	16	14
391	1	1	2	.80952381	1339.857143	16	14
391	1	2	1	.551724138	2208.655172	16	14
391	1	2	2	.595238095	2748.5	16	14
422	1	1	1	.976190476	985.452381	17	13
422	1	1	2	.975	1132.025	17	13
422	1	2	1	1	2533.684211	17	13
422	1	2	2	.904761905	2191.333333	17	13
426	0	1	1	.783783784	599.5405405	16	10
426	0	1	2	.69047619	653.1666667	16	10
426	0	2	1	.725	1265.975	16	10
426	0	2	2	.575	1258.325	16	10
427	0	1	1	.974358974	1236.128205	17	13
427	0	1	2	.976744186	786	17	13
427	0	2	1	.948717949	2687.615385	17	13
427	0	2	2	.951219512	2505.317073	17	13
434	1	1	1	.951219512	994.804878	16	10
434	1	1	2	.948717949	1202.820513	16	10
434	1	2	1	.904761905	3040.095238	16	10
434	1	2	2	.894736842	4532.421053	16	10
444	0	1	1	.659090909	3117.340909	39	10
444	0	1	2	.842105263	3473.868421	39	10
444	0	2	1	.711111111	6268.4	39	10
444	0	2	2	.628571429	6676.428571	39	10
445	1	1	1	.75	1523.3	40	11
445	1	1	2	.857142857	1292.214286	40	11
445	1	2	1	.536585366	1645.268293	40	11
445	1	2	2	.564102564	1279.307692	40	11
466	1	1	1	.926829268	1544.609756	15	11
466	1	1	2	.926829268	1760.121951	15	11
466	1	2	1	.846153846	2168.384615	15	11
466	1	2	2	.804878049	2357.219512	15	11
473	0	1	1	.972222222	683.6388889	31	10
473	0	1	2	.973684211	812.9210526	31	10
473	0	2	1	.941176471	1230.558824	31	10
473	0	2	2	.891304348	1166.76087	31	10
481	0	1	1	1	666.0697674	18	10
481	0	1	2	1	718.6111111	18	10
481	0	2	1	.951219512	2725.390244	18	10
481	0	2	2	.974358974	2613.948718	18	10
490	1	1	1	1	711.8333333	18	10
490	1	1	2	1	780.775	18	10
490	1	2	1	1	1360	18	10
490	1	2	2	.9	1211.025	18	10
495	1	1	1	1	1303.727273	16	15
495	1	1	2	1	1314.947368	16	15
495	1	2	1	.714285714	2567.678571	16	15
495	1	2	2	.769230769	2590.038462	16	15
517	0	1	1	.930232558	1244.883721	15	10
517	0	1	2	.974358974	1278.564103	15	10
517	0	2	1	.897435897	4663.871795	15	10
517	0	2	2	.875	3872.975	15	10
531	0	1	1	.791666667	1289.145833	10	10
531	0	1	2	.818181818	1399.212121	10	10
531	0	2	1	.976190476	1739.380952	10	10
531	0	2	2	.947368421	1900.394737	10	10
533	0	1	1	.979166667	1753.6875	31	10
533	0	1	2	.970588235	1594.705882	31	10
533	0	2	1	1	3752.837838	31	10
533	0	2	2	.953488372	3805.023256	31	10
557	1	1	1	.953488372	1358.767442	23	11
557	1	1	2	.973684211	1082.868421	23	11
557	1	2	1	.970588235	4689.470588	23	11
557	1	2	2	.956521739	3937.108696	23	11
561	0	1	1	.944444444	1316.944444	24	10
561	0	1	2	.97826087	1018.108696	24	10
561	0	2	1	.857142857	1711.428571	24	10
561	0	2	2	.886363636	1961.181818	24	10
569	0	1	1	1	1421.541667	18	12
569	0	1	2	1	1614.382353	18	12
569	0	2	1	1	3251.487179	18	12
569	0	2	2	.926829268	3446.95122	18	12
572	0	1	1	.951219512	1390.390244	23	10
572	0	1	2	.947368421	1174.105263	23	10
572	0	2	1	.902439024	2494.560976	23	10
572	0	2	2	.897435897	2271.717949	23	10
589	1	1	1	1	1422.135135	11	10
589	1	1	2	.977272727	1914.590909	11	10
589	1	2	1	1	2314.659091	11	10
589	1	2	2	.972222222	2551.805556	11	10
590	0	1	1	1	966.0212766	19	13
590	0	1	2	1	804.2	19	13
590	0	2	1	.976190476	1234.714286	19	13
590	0	2	2	.973684211	1382.947368	19	13
605	1	1	1	.944444444	1328.027778	28	15
605	1	1	2	.860465116	1504.697674	28	15
605	1	2	1	.840909091	2249.772727	28	15
605	1	2	2	.888888889	2153.833333	28	15
626	0	1	1	.971428571	709.9142857	22	12
626	0	1	2	.948717949	619.5128205	22	12
626	0	2	1	.904761905	1141.190476	22	12
626	0	2	2	.742857143	1340.8	22	12
633	0	1	1	.928571429	872.2142857	23	11
633	0	1	2	.903225806	1206.354839	23	11
633	0	2	1	.911111111	1957.311111	23	11
633	0	2	2	.857142857	2083.142857	23	11
643	1	1	1	.833333333	3484.875	12	10
643	1	1	2	.735294118	3302.911765	12	10
643	1	2	1	.717391304	5779.934783	12	10
643	1	2	2	.647058824	5803.235294	12	10
652	1	1	1	.860465116	1357.418605	18	12
652	1	1	2	.897435897	1286.410256	18	12
652	1	2	1	.893617021	1551.170213	18	12
652	1	2	2	.939393939	2070.030303	18	12
656	1	1	1	.96969697	941.6969697	19	10
656	1	1	2	.959183673	1131.571429	19	10
656	1	2	1	.854166667	2250.895833	19	10
656	1	2	2	.9375	1712.84375	19	10
667	1	1	1	.736842105	1773.868421	20	14
667	1	1	2	.659090909	1686.227273	20	14
667	1	2	1	.615384615	2057.205128	20	14
667	1	2	2	.634146341	2085.609756	20	14
676	1	1	1	.925	853.725	12	10
676	1	1	2	.926829268	703.6585366	12	10
676	1	2	1	.844444444	2725.466667	12	10
676	1	2	2	.771428571	2073.657143	12	10
