# Supplementary material for: Total sleep deprivation reduces top-down regulation of emotion without altering bottom-up affective processing
Source: PLoS One. 2021 Sep 2;16(9):e0256983. doi: 10.1371/journal.pone.0256983 (PMC8412406; doi:10.1371/journal.pone.0256983)
Supplement: S3 File — (CSV) [file pone.0256983.s003.csv]

Subject	Session	Group	Affect	AffRTmean	AffRTmedian	Lapses
10	1	1	1	301.3714286	297	0
10	1	1	2	301.5333333	297	0
10	1	1	3	321.4	310	1
10	2	1	1	338.5454545	337	0
10	2	1	2	346.8965517	331	1
10	2	1	3	328.4117647	320.5	0
10	3	1	1	414.40625	384.5	4
10	3	1	2	438.8055556	373.5	9
10	3	1	3	387.9259259	374	2
10	4	1	1	328.6216216	325	0
10	4	1	2	331.3939394	317	2
10	4	1	3	320.6153846	307	0
10	5	1	1	327.4516129	321	0
10	5	1	2	388.1212121	359	3
10	5	1	3	355.3225806	340	2
10	6	1	1	352.5416667	332.5	2
10	6	1	2	367.0789474	337	1
10	6	1	3	349.1785714	339	1
10	7	1	1	374.9	342.5	2
10	7	1	2	343.4054054	321	1
10	7	1	3	312.037037	301	1
10	8	1	1	318.5483871	313	0
10	8	1	2	319.0689655	307	0
10	8	1	3	337.3888889	316	1
25	1	1	1	384.2105263	335	3
25	1	1	2	377.9666667	329.5	4
25	1	1	3	343.125	327.5	1
25	2	1	1	454.3571429	376.5	5
25	2	1	2	379.5925926	360	4
25	2	1	3	434.3783784	396	5
25	3	1	1	383.7741935	351	3
25	3	1	2	376.8888889	346	2
25	3	1	3	543.962963	435	9
25	4	1	1	384	352	4
25	4	1	2	369.3421053	336.5	3
25	4	1	3	414.25	350	3
25	5	1	1	691.12	559	16
25	5	1	2	612.5714286	543.5	16
25	5	1	3	727.1034483	522	16
25	6	1	1	461.5652174	395	8
25	6	1	2	570.6060606	451	15
25	6	1	3	665.1333333	449	11
25	7	1	1	466.1111111	433	7
25	7	1	2	437.8	391	7
25	7	1	3	454.8611111	418.5	6
25	8	1	1	454	443	9
25	8	1	2	463.6071429	461	9
25	8	1	3	460.09375	424	7
28	1	1	1	312.7419355	297	0
28	1	1	2	288.7179487	281	0
28	1	1	3	295.625	278	1
28	2	1	1	338.5185185	314	1
28	2	1	2	341.9166667	323.5	0
28	2	1	3	315.0322581	308	0
28	3	1	1	378.2333333	361.5	2
28	3	1	2	390.4166667	370.5	3
28	3	1	3	387.75	367.5	3
28	4	1	1	317.9032258	307	1
28	4	1	2	347.9666667	326.5	1
28	4	1	3	338.1785714	304	1
28	5	1	1	376.0666667	345	3
28	5	1	2	364.2592593	353	1
28	5	1	3	411.7142857	379	4
28	6	1	1	352.8484848	332	2
28	6	1	2	357.4782609	361	0
28	6	1	3	413.3333333	360	4
28	7	1	1	315.5	298.5	0
28	7	1	2	362.0645161	311	3
28	7	1	3	331.8214286	319	1
28	8	1	1	349.8181818	340	1
28	8	1	2	358.6486486	334	2
28	8	1	3	331.1724138	328	0
37	1	1	1	323.0357143	323	0
37	1	1	2	354.1935484	338	2
37	1	1	3	380.3513514	315	4
37	2	0	1	402.9705882	374	4
37	2	0	2	368.3703704	339	3
37	2	0	3	372.8333333	356	1
37	3	0	1	370.3	344.5	2
37	3	0	2	378.4705882	374	2
37	3	0	3	383.2258065	351	2
37	4	0	1	364.7307692	364	1
37	4	0	2	399.8181818	380	5
37	4	0	3	382.09375	377	3
37	5	0	1	446.75	343	6
37	5	0	2	389.7878788	367	4
37	5	0	3	396.4848485	363	5
37	6	0	1	390.2333333	367	3
37	6	0	2	375.1714286	356	2
37	6	0	3	375.4411765	355	2
37	7	0	1	379.7575758	362	4
37	7	0	2	379.03125	346	3
37	7	0	3	355.78125	340	2
37	8	0	1	387.84375	366	3
37	8	0	2	392.4857143	374	3
37	8	0	3	391.5555556	382	2
43	1	0	1	335.8125	331.5	1
43	1	0	2	324.2727273	325	0
43	1	0	3	339.6129032	322	0
43	2	0	1	397.1111111	355.5	4
43	2	0	2	419.6	397	6
43	2	0	3	460.625	401.5	7
43	3	0	1	430.3103448	388	7
43	3	0	2	591.1515152	400	9
43	3	0	3	417.8928571	386.5	6
43	4	0	1	314.7297297	315	0
43	4	0	2	319.0967742	305	0
43	4	0	3	327.375	325	0
43	5	0	1	374.2692308	352	2
43	5	0	2	402.0666667	365	4
43	5	0	3	387.4242424	371	4
43	6	0	1	379.9259259	361	2
43	6	0	2	430.75	411.5	9
43	6	0	3	403.6764706	388	5
43	8	0	1	345.7435897	331	2
43	8	0	2	348	339	0
43	8	0	3	358	348	0
56	1	0	1	356.32	338	1
56	1	0	2	345.6551724	330	0
56	1	0	3	351.6666667	336	1
56	2	0	1	468.25	371	5
56	2	0	2	405.5897436	329	3
56	2	0	3	429.2666667	374	4
56	3	0	1	401.2758621	398	4
56	3	0	2	398.6896552	367	4
56	3	0	3	433.4705882	394	8
56	4	0	1	409.4333333	375	5
56	4	0	2	380.3333333	344	5
56	4	0	3	389.7727273	366	2
56	5	0	1	429.59375	394.5	4
56	5	0	2	447.8461538	387.5	5
56	5	0	3	460.2	373	6
56	6	0	1	407.8695652	403	3
56	6	0	2	479.3255814	446	15
56	6	0	3	488.25	444	9
56	8	0	1	461.8928571	376.5	5
56	8	0	2	483.34375	421.5	9
56	8	0	3	420.6666667	398	8
74	1	0	1	340.4	325	0
74	1	0	2	336.525	331	0
74	1	0	3	325.2333333	327.5	0
74	2	0	1	386.4375	385.5	1
74	2	0	2	379.7741935	363	3
74	2	0	3	382.9722222	355	5
74	3	0	1	401.0333333	374.5	5
74	3	0	2	528.5483871	359	4
74	3	0	3	407.0333333	389	4
74	4	0	1	374.5151515	340	2
74	4	0	2	374.0357143	337.5	3
74	4	0	3	373.0645161	346	4
74	5	0	1	379.5357143	368	1
74	5	0	2	392.9428571	402	0
74	5	0	3	374	350	2
74	6	0	1	426.3666667	381	6
74	6	0	2	397.1212121	395	4
74	6	0	3	384.6428571	360	3
74	8	0	1	378.8064516	348	2
74	8	0	2	393.53125	396.5	1
74	8	0	3	421.9655172	410	4
98	1	1	1	343.5405405	339	0
98	1	1	2	335.6071429	332	0
98	1	1	3	344.2142857	332	0
98	2	1	1	360.0285714	364	0
98	2	1	2	369	362.5	1
98	2	1	3	369.3333333	365	0
98	3	1	1	424.4347826	418	2
98	3	1	2	447.5263158	422.5	9
98	3	1	3	505.2758621	431	6
98	4	1	1	374.1875	375	0
98	4	1	2	378.71875	373.5	1
98	4	1	3	367.875	370	0
98	5	1	1	530.1025641	461	12
98	5	1	2	514.4	440	10
98	5	1	3	572.6111111	450	10
98	6	1	1	435.1923077	407.5	5
98	6	1	2	438.0909091	420	5
98	6	1	3	450.1944444	394.5	3
98	7	1	1	405.2941176	411.5	2
98	7	1	2	403.21875	385	5
98	7	1	3	554.2	404	3
98	8	1	1	409.4827586	379	4
98	8	1	2	405.8387097	402	1
98	8	1	3	418.8965517	400	4
99	1	1	1	305.3636364	297	0
99	1	1	2	298.25	291	0
99	1	1	3	286.44	279	0
99	2	1	1	378.575	367	3
99	2	1	2	356.8928571	335	2
99	2	1	3	355.3125	322.5	1
99	3	1	1	419.0909091	326	2
99	3	1	2	367.2352941	339.5	2
99	3	1	3	355.2857143	348	1
99	4	1	1	340.9333333	316.5	2
99	4	1	2	346.6969697	326	2
99	4	1	3	344.6785714	320.5	3
99	5	1	1	449.3428571	411	6
99	5	1	2	599.0357143	453	10
99	5	1	3	715	408	8
99	6	1	1	428.5294118	407.5	6
99	6	1	2	405.0625	339	4
99	6	1	3	530.25	399	2
99	7	1	1	383.1111111	376	1
99	7	1	2	374.0588235	368.5	3
99	7	1	3	387.75	354.5	3
99	8	1	1	398.1388889	397.5	4
99	8	1	2	395.2413793	392	3
99	8	1	3	390.7241379	367	2
114	1	1	1	283.4285714	269	0
114	1	1	2	274.875	272	0
114	1	1	3	287.25	277	1
114	2	1	1	304.6666667	307	0
114	2	1	2	309.8108108	313	0
114	2	1	3	307.6388889	311.5	0
114	3	1	1	301.875	298.5	0
114	3	1	2	303.6666667	302	0
114	3	1	3	307.1428571	277	0
114	4	1	1	330.625	328	0
114	4	1	2	337	326.5	0
114	4	1	3	332.0882353	325.5	1
114	5	1	1	480.75	432.5	6
114	5	1	2	506.6666667	420	6
114	5	1	3	572.4137931	412	7
114	6	1	1	432.6	387.5	5
114	6	1	2	506.6571429	415	13
114	6	1	3	476.25	395.5	4
114	7	1	1	455.9393939	335	1
114	7	1	2	338.0285714	338	0
114	7	1	3	340.1290323	319	1
114	8	1	1	348.2647059	335.5	2
114	8	1	2	351.1153846	341	1
114	8	1	3	335.5357143	339	0
144	1	1	1	316.0740741	287	0
144	1	1	2	317.9677419	311	0
144	1	1	3	317.0571429	291	1
144	2	1	1	364.5	331.5	3
144	2	1	2	349.2162162	336	1
144	2	1	3	367.0740741	340	3
144	3	1	1	333.6842105	306.5	2
144	3	1	2	334.8888889	306.5	1
144	3	1	3	339.96	321	0
144	4	1	1	319.1842105	313	1
144	4	1	2	319.2424242	302	1
144	4	1	3	335.5333333	323.5	1
144	5	1	1	609.2727273	428	10
144	5	1	2	503.0357143	384	6
144	5	1	3	511.5806452	383	9
144	6	1	1	401	337	5
144	6	1	2	369.4736842	330.5	4
144	6	1	3	362.0588235	336.5	3
144	7	1	1	408.3513514	324	1
144	7	1	2	359.34375	331.5	4
144	7	1	3	348.7241379	333	1
144	8	1	1	366.4230769	337.5	2
144	8	1	2	374.0857143	336	4
144	8	1	3	357.8064516	342	1
164	1	0	1	291.5555556	286	0
164	1	0	2	293.3529412	283	0
164	1	0	3	286.9310345	293	0
164	2	0	1	354.8387097	340	1
164	2	0	2	340.2058824	330	1
164	2	0	3	356.1290323	334	2
164	3	0	1	339.4516129	340	0
164	3	0	2	336.1428571	316	1
164	3	0	3	367.6176471	355.5	2
164	4	0	1	357.3235294	328.5	2
164	4	0	2	326.84375	318.5	0
164	4	0	3	353.862069	342	0
164	5	0	1	379.4	375	3
164	5	0	2	361.2941176	349	3
164	5	0	3	379.5333333	372	2
164	6	0	1	352.4571429	343	0
164	6	0	2	386	366	2
164	6	0	3	354.78125	359.5	0
164	7	0	1	374.5	350	1
164	7	0	2	338.03125	322.5	2
164	7	0	3	322.5	310.5	2
164	8	0	1	378.75	350	3
164	8	0	2	353.7428571	350	1
164	8	0	3	351.6538462	333.5	1
167	1	1	1	320.1290323	318	0
167	1	1	2	335.6060606	314	1
167	1	1	3	325.8387097	307	0
167	2	1	1	381.625	364	2
167	2	1	2	353.9642857	333.5	0
167	2	1	3	363.8787879	358	0
167	3	1	1	340.5714286	325	0
167	3	1	2	363.03125	337.5	1
167	3	1	3	365.3928571	340	3
167	4	1	1	337.2571429	320	0
167	4	1	2	325.6285714	313	0
167	4	1	3	330.6071429	318	1
167	5	1	1	579.3928571	449.5	7
167	5	1	2	539.7741935	425	14
167	5	1	3	495.4827586	415	10
167	6	1	1	634.6296296	431	10
167	6	1	2	571	406.5	10
167	6	1	3	718	428	9
167	7	1	1	378.59375	343	3
167	7	1	2	363.0689655	358	1
167	7	1	3	410.8484848	368	3
167	8	1	1	406.2962963	391	3
167	8	1	2	425.483871	406	5
167	8	1	3	411.1666667	368	4
178	1	1	1	281.2413793	274	0
178	1	1	2	282.1785714	279.5	0
178	1	1	3	282.1515152	277	0
178	2	1	1	289.4054054	273	1
178	2	1	2	299.6785714	279	1
178	2	1	3	327.8965517	291	2
178	3	1	1	313.5	290	1
178	3	1	2	340.5526316	311.5	3
178	3	1	3	334.0588235	302.5	1
178	4	1	1	314.1463415	291	2
178	4	1	2	304.2666667	280	1
178	4	1	3	312.6296296	281	1
178	5	1	1	462.9565217	364	4
178	5	1	2	432.9230769	339	4
178	5	1	3	399.3409091	361.5	4
178	6	1	1	354	312	3
178	6	1	2	364.4615385	325.5	2
178	6	1	3	351.7575758	315	3
178	7	1	1	347.1034483	322	1
178	7	1	2	335.6764706	309	2
178	7	1	3	311.1081081	302	1
178	8	1	1	351.3333333	321	1
178	8	1	2	354.2352941	299	5
178	8	1	3	326.6538462	297.5	1
181	1	1	1	374.5384615	328	2
181	1	1	2	370.2333333	303	3
181	1	1	3	340.7037037	319	1
181	2	1	1	335.75	320	1
181	2	1	2	354.3125	336.5	1
181	2	1	3	364.03125	338	3
181	3	1	1	363.7727273	347.5	0
181	3	1	2	358.9642857	329.5	4
181	3	1	3	335.5833333	315	2
181	4	1	1	287.8055556	285.5	0
181	4	1	2	297.2580645	294	0
181	4	1	3	318.7692308	312.5	0
181	5	1	1	441.2692308	412	7
181	5	1	2	426.0357143	374.5	7
181	5	1	3	507.1612903	363	8
181	6	1	1	433.7083333	399	6
181	6	1	2	626.8333333	375	6
181	6	1	3	427.1034483	361	8
181	7	1	1	388.96	316	6
181	7	1	2	348.7058824	333	1
181	7	1	3	342.0285714	319	1
181	8	1	1	387.5384615	330.5	4
181	8	1	2	338.8275862	324	1
181	8	1	3	375.6363636	323	4
200	1	1	1	317.2307692	302	1
200	1	1	2	312.5925926	309	0
200	1	1	3	327.1764706	307.5	2
200	2	1	1	359.5625	351	2
200	2	1	2	362.1578947	358.5	2
200	2	1	3	356.4615385	335	1
200	3	1	1	396.2333333	364.5	3
200	3	1	2	410.5925926	350	3
200	3	1	3	393.8571429	364	5
200	4	1	1	327.8888889	325	0
200	4	1	2	329.44	311	0
200	4	1	3	340.5806452	297	2
200	5	1	1	816.7666667	456.5	13
200	5	1	2	482.71875	391	8
200	5	1	3	446.7692308	416.5	6
200	6	1	1	390.4848485	393	1
200	6	1	2	424.5	379.5	5
200	6	1	3	416.1034483	356	4
200	7	1	1	350.0384615	321.5	2
200	7	1	2	355.4473684	319	3
200	7	1	3	358.8636364	336.5	1
200	8	1	1	400.516129	376	3
200	8	1	2	405.3103448	375	4
200	8	1	3	432.8787879	393	3
206	1	0	1	320.6176471	316.5	0
206	1	0	2	314.3928571	310.5	0
206	1	0	3	332.2857143	318	1
206	2	0	1	362.2580645	351	1
206	2	0	2	359.5	337.5	2
206	2	0	3	345.6875	326	1
206	3	0	1	398.3666667	348.5	3
206	3	0	2	348.5	325	1
206	3	0	3	365.7878788	364	1
206	4	0	1	336.0882353	326	1
206	4	0	2	342.28125	324	1
206	4	0	3	315.5925926	306	0
206	5	0	1	373.7931034	368	1
206	5	0	2	383.2857143	380	2
206	5	0	3	395.3666667	389	2
206	6	0	1	351.5714286	328.5	2
206	6	0	2	371.1666667	347	2
206	6	0	3	352.2580645	332	1
206	7	0	1	344.1621622	347	0
206	7	0	2	324.8333333	318.5	0
206	7	0	3	332.8461538	321.5	0
206	8	0	1	367.2058824	363	0
206	8	0	2	376.3666667	366.5	1
206	8	0	3	378.5625	365.5	1
250	1	1	1	317.8	317	0
250	1	1	2	339.1785714	313	1
250	1	1	3	329.4615385	319	0
250	2	1	1	335.3225806	338	0
250	2	1	2	344.72	329	2
250	2	1	3	353.8108108	341	1
250	3	1	1	368.5833333	354	1
250	3	1	2	341.4583333	332.5	1
250	3	1	3	372.972973	355	2
250	4	1	1	331.5666667	333.5	0
250	4	1	2	353.1111111	348	0
250	4	1	3	353.6153846	343.5	0
250	5	1	1	456.9166667	420	6
250	5	1	2	476	410	9
250	5	1	3	541.25	423	10
250	6	1	1	401.5333333	383.5	3
250	6	1	2	389.4444444	379	2
250	6	1	3	427.1714286	404	6
250	7	1	1	376.1071429	355.5	1
250	7	1	2	355.1212121	344	1
250	7	1	3	361.7777778	352	1
250	8	1	1	368.3	343.5	4
250	8	1	2	339.3823529	331.5	0
250	8	1	3	338.0967742	336	0
263	1	1	1	311.902439	300	1
263	1	1	2	315.3225806	308	0
263	1	1	3	318.4347826	306	0
263	2	1	1	332.21875	320.5	2
263	2	1	2	314.1111111	298	0
263	2	1	3	337.625	304.5	2
263	3	1	1	303.1212121	284	1
263	3	1	2	319.5769231	284.5	1
263	3	1	3	305.6285714	293	0
263	4	1	1	282.4666667	278.5	0
263	4	1	2	283.4594595	275	0
263	4	1	3	300.4482759	297	0
263	5	1	1	336.24	314	1
263	5	1	2	354.6451613	335	2
263	5	1	3	321.6756757	309	0
263	6	1	1	344.9428571	342	1
263	6	1	2	346.3928571	337.5	1
263	6	1	3	343.9285714	324	0
263	7	1	1	362.6451613	325	2
263	7	1	2	337.40625	312.5	0
263	7	1	3	323.2142857	305	0
263	8	1	1	341.4814815	316	2
263	8	1	2	326.7692308	319	0
263	8	1	3	330.0322581	319	0
292	1	1	1	342.0384615	332.5	1
292	1	1	2	378	339	2
292	1	1	3	338.7931034	329	2
292	2	1	1	449.96875	435.5	7
292	2	1	2	442.5483871	414	6
292	2	1	3	409.5357143	408.5	3
292	3	1	1	506.6666667	472	11
292	3	1	2	485.4	448.5	5
292	3	1	3	495.6451613	426	7
292	4	1	1	410.5757576	396	2
292	4	1	2	453.8378378	422	8
292	4	1	3	404.9615385	407.5	3
292	5	1	1	495.4193548	444	9
292	5	1	2	544.9142857	441	11
292	5	1	3	612	463	13
292	6	1	1	515.8965517	485	14
292	6	1	2	497.8181818	451	11
292	6	1	3	624.8846154	453	8
292	7	1	1	442.3947368	415	6
292	7	1	2	447.2903226	440	5
292	7	1	3	426.7307692	436	2
292	8	1	1	531.0333333	441.5	10
292	8	1	2	486.2727273	427	12
292	8	1	3	455.125	412	4
294	1	1	1	366.2758621	354	1
294	1	1	2	362.1333333	360.5	1
294	1	1	3	379.6875	357.5	3
294	2	1	1	400.3823529	378	3
294	2	1	2	389.8148148	381	1
294	2	1	3	401.1470588	393.5	5
294	3	1	1	365.5862069	338	1
294	3	1	2	390.2894737	351	5
294	3	1	3	363.2	338	3
294	4	1	1	369.6666667	345	0
294	4	1	2	369.8	371	1
294	4	1	3	374.1282051	359	2
294	5	1	1	558.90625	424.5	11
294	5	1	2	642.2222222	435	9
294	5	1	3	502.96	419	7
294	6	1	1	476.2424242	406	8
294	6	1	2	493.9655172	385	3
294	6	1	3	568.8076923	412.5	7
294	7	1	1	354.4814815	339	0
294	7	1	2	353.4146341	344	0
294	7	1	3	354.28125	347.5	0
294	8	1	1	379.7777778	368	1
294	8	1	2	401.5757576	369	5
294	8	1	3	368.4516129	363	1
305	1	1	1	378.5428571	365	2
305	1	1	2	387.4242424	383	0
305	1	1	3	372.6896552	374	0
305	2	1	1	459	420.5	11
305	2	1	2	460.3571429	437.5	7
305	2	1	3	488	452	9
305	3	1	1	424.5416667	409.5	4
305	3	1	2	495.1351351	438	10
305	3	1	3	436.4594595	413	5
305	4	1	1	408.1	397.5	2
305	4	1	2	398.5588235	388	2
305	4	1	3	419.7647059	414	2
305	5	1	1	558.9259259	478	11
305	5	1	2	570	493.5	13
305	5	1	3	709.6111111	549.5	22
305	6	1	1	820.137931	532	20
305	6	1	2	836.6818182	579.5	15
305	6	1	3	767.7931034	522	17
305	7	1	1	468.483871	455	7
305	7	1	2	524.68	457	9
305	7	1	3	474.5806452	435	11
305	8	1	1	427.0571429	405	2
305	8	1	2	476	436	8
305	8	1	3	451.9333333	425.5	5
311	1	1	1	292.6923077	281	0
311	1	1	2	291.1363636	287.5	0
311	1	1	3	288.8965517	287	0
311	2	1	1	378.03125	340	4
311	2	1	2	360.9230769	359	0
311	2	1	3	356.9354839	356	0
311	3	1	1	414.9666667	379	3
311	3	1	2	397.3076923	386.5	2
311	3	1	3	385.4545455	371	4
311	4	1	1	333	322	0
311	4	1	2	333.9354839	327	0
311	4	1	3	342.53125	335	1
311	5	1	1	856.4090909	405.5	6
311	5	1	2	671.0322581	471	13
311	5	1	3	770.4814815	433	9
311	6	1	1	667.0344828	463	13
311	6	1	2	1100.055556	490	8
311	6	1	3	954.6129032	442	11
311	7	1	1	351.2608696	337	2
311	7	1	2	351.5714286	340	2
311	7	1	3	339.7142857	339.5	0
311	8	1	1	367.5	347.5	2
311	8	1	2	502.2758621	356	3
311	8	1	3	356.8387097	346	1
313	1	1	1	337.6785714	325.5	0
313	1	1	2	339.4482759	334	0
313	1	1	3	356.9354839	344	1
313	2	1	1	453.34375	413	8
313	2	1	2	515.2068966	399	5
313	2	1	3	392.8666667	371	3
313	3	1	1	473.7666667	456.5	12
313	3	1	2	699.6666667	483	12
313	3	1	3	492.9090909	451	9
313	4	1	1	401.78125	353.5	4
313	4	1	2	407.2258065	365	3
313	4	1	3	420.5555556	406	3
313	5	1	1	899.5666667	645.5	17
313	5	1	2	893.2083333	502.5	12
313	5	1	3	910.6923077	642.5	18
313	6	1	1	773.4444444	522	17
313	6	1	2	556.7368421	544	12
313	6	1	3	790.46875	602	20
313	7	1	1	500.0606061	442	9
313	7	1	2	530	418.5	9
313	7	1	3	503.3181818	481.5	9
313	8	1	1	442.3548387	406	5
313	8	1	2	470.1290323	443	10
313	8	1	3	616.4411765	438.5	12
317	1	1	1	332.7435897	323	0
317	1	1	2	335.71875	329	0
317	1	1	3	341.4814815	335	1
317	2	1	1	364.3870968	349	1
317	2	1	2	346.6060606	327	2
317	2	1	3	394.9354839	346	2
317	3	1	1	421.5483871	375	4
317	3	1	2	448.483871	418	7
317	3	1	3	507.2222222	426	9
317	4	1	1	412.1612903	361	1
317	4	1	2	384.1818182	357	4
317	4	1	3	462.12	366	3
317	5	1	1	608.3846154	445.5	9
317	5	1	2	468.1290323	407	7
317	5	1	3	627.2777778	423.5	11
317	6	1	1	510.5714286	429	11
317	6	1	2	432.5357143	396.5	8
317	6	1	3	526.6666667	418	8
317	7	1	1	538.59375	410.5	8
317	7	1	2	451.3571429	400.5	8
317	7	1	3	445.3611111	388.5	5
317	8	1	1	541.1428571	430.5	11
317	8	1	2	492.4814815	439	7
317	8	1	3	457.8275862	382	8
347	1	1	1	324.0740741	309	0
347	1	1	2	336.0512821	336	0
347	1	1	3	314.3571429	307	0
347	2	1	1	353.2272727	346.5	0
347	2	1	2	379.5757576	370	3
347	2	1	3	387.0540541	361	3
347	3	1	1	368.0789474	366.5	0
347	3	1	2	385.8888889	354	3
347	3	1	3	409.6774194	381	4
347	4	1	1	371.2727273	366	2
347	4	1	2	373.0645161	357	3
347	4	1	3	369.3142857	362	2
347	5	1	1	701.2592593	526	15
347	5	1	2	724.3142857	472	13
347	5	1	3	855.9615385	457	11
347	6	1	1	528.25	448.5	9
347	6	1	2	648.9677419	545	18
347	6	1	3	535.1470588	454.5	12
347	7	1	1	421.1724138	367	4
347	7	1	2	466.4324324	403	8
347	7	1	3	419.5151515	398	6
347	8	1	1	500.4230769	494.5	13
347	8	1	2	486.0277778	434	15
347	8	1	3	554.3529412	479	16
351	1	1	1	317.7941176	312	0
351	1	1	2	323.3076923	323	0
351	1	1	3	304.71875	293	1
351	2	1	1	423.483871	396	7
351	2	1	2	369.6764706	360	3
351	2	1	3	388.8214286	356	3
351	3	1	1	450.2	435	10
351	3	1	2	482.9655172	436	10
351	3	1	3	459.4230769	447.5	6
351	4	1	1	343.76	333	0
351	4	1	2	333.8333333	323	0
351	4	1	3	321.25	315.5	0
351	5	1	1	810.7666667	536	18
351	5	1	2	643.4594595	499	18
351	5	1	3	692.3684211	479	9
351	6	1	1	433.44	400	4
351	6	1	2	504.7741935	420	9
351	6	1	3	550.4193548	482	14
351	7	1	1	471.03125	404	5
351	7	1	2	419.5	414.5	6
351	7	1	3	455.5	387.5	8
351	8	1	1	391.1935484	369	2
351	8	1	2	382.65625	367	2
351	8	1	3	532.4848485	397	8
364	1	1	1	306.72	278	1
364	1	1	2	294.5	289.5	0
364	1	1	3	298.7297297	287	0
364	2	1	1	342.3529412	335.5	0
364	2	1	2	356.2571429	337	2
364	2	1	3	399.5172414	373	3
364	3	1	1	375.2222222	351	1
364	3	1	2	330.7407407	314	0
364	3	1	3	363.3333333	344	1
364	4	1	1	335.3809524	331	0
364	4	1	2	335.8	319	1
364	4	1	3	346.2857143	318	1
364	5	1	1	480.6129032	411	8
364	5	1	2	544	403.5	8
364	5	1	3	430.5	391.5	6
364	6	1	1	520.6764706	420	10
364	6	1	2	426.6	386.5	3
364	6	1	3	484.8928571	382	8
364	7	1	1	362.1851852	369	0
364	7	1	2	367	343	2
364	7	1	3	370.4482759	373	0
364	8	1	1	398.5172414	372	2
364	8	1	2	406.4242424	384	2
364	8	1	3	393.0322581	373	3
365	1	1	1	381.1034483	333	4
365	1	1	2	333.125	314.5	0
365	1	1	3	342.5263158	324.5	4
365	2	1	1	435.4545455	360	4
365	2	1	2	418.8965517	386	7
365	2	1	3	404.8275862	368	5
365	3	1	1	549.7941176	496.5	17
365	3	1	2	561.6551724	528	15
365	3	1	3	651.3214286	549.5	16
365	4	1	1	380.6538462	348	2
365	4	1	2	344.2222222	339	0
365	4	1	3	355.8181818	341	1
365	5	1	1	464.0344828	362	8
365	5	1	2	645.0909091	385	9
365	5	1	3	631.44	426	8
365	6	1	1	522.1034483	435	10
365	6	1	2	802.2608696	447	10
365	6	1	3	849.9428571	556	19
365	7	1	1	394.6296296	373	4
365	7	1	2	404.5666667	386	4
365	7	1	3	413.974359	384	4
365	8	1	1	376.1428571	352	2
365	8	1	2	375.6785714	355.5	2
365	8	1	3	437.3103448	381	6
379	1	1	1	331.92	329	0
379	1	1	2	356.7647059	358	2
379	1	1	3	322.1142857	330	0
379	2	1	1	359.125	322.5	2
379	2	1	2	315.5909091	309	0
379	2	1	3	360.0857143	346	2
379	3	1	1	344.9333333	334.5	0
379	3	1	2	361.5	357	1
379	3	1	3	402.7419355	369	3
379	4	1	1	352.375	334.5	2
379	4	1	2	362.4074074	331	3
379	4	1	3	354.1428571	346	1
379	5	1	1	563.8518519	417	6
379	5	1	2	454.9259259	441	7
379	5	1	3	457.030303	392	8
379	6	1	1	413.8965517	369	1
379	6	1	2	386.84375	371.5	1
379	6	1	3	415.4848485	392	3
379	7	1	1	384.5	366	2
379	7	1	2	382.0689655	347	2
379	7	1	3	365.7419355	365	0
379	8	1	1	367.2666667	331.5	2
379	8	1	2	341.90625	332.5	0
379	8	1	3	369.9333333	350	2
391	1	1	1	1958.961538	1812	26
391	1	1	2	2321.238095	2089	21
391	1	1	3	1825.608696	1898	23
391	2	1	1	373.6428571	347.5	2
391	2	1	2	367.6451613	343	1
391	2	1	3	365.0606061	356	0
391	3	1	1	449.5	412.5	8
391	3	1	2	465.3461538	410.5	7
391	3	1	3	465.125	422.5	9
391	4	1	1	447.78125	393.5	11
391	4	1	2	512.9375	432.5	10
391	4	1	3	437.2666667	417	9
391	5	1	1	535.2258065	418	12
391	5	1	2	554.1851852	424	9
391	5	1	3	530.5769231	402	9
391	6	1	1	704.3125	483	15
391	6	1	2	696.9117647	533.5	18
391	6	1	3	749.3076923	465	9
391	8	1	1	408.5454545	378	5
391	8	1	2	401.71875	406	2
391	8	1	3	369.9230769	346.5	1
422	1	1	1	334.8461538	317	1
422	1	1	2	316.9210526	311.5	0
422	1	1	3	312.2258065	305	0
422	2	1	1	394.6976744	355	4
422	2	1	2	397.2580645	360	4
422	2	1	3	371.3076923	345.5	2
422	3	1	1	408.1818182	361	7
422	3	1	2	388.5945946	374	3
422	3	1	3	378.52	315	3
422	4	1	1	324.1333333	311.5	1
422	4	1	2	339.3953488	315	4
422	4	1	3	335.4137931	314	1
422	5	1	1	445.8275862	386	7
422	5	1	2	398.03125	377	4
422	5	1	3	450.173913	380	8
422	6	1	1	384.1470588	347.5	5
422	6	1	2	370.4242424	356	3
422	6	1	3	372.2916667	316	3
422	7	1	1	382.9142857	366	3
422	7	1	2	376.5862069	343	3
422	7	1	3	348.5757576	333	1
422	8	1	1	355.2972973	354	1
422	8	1	2	383.3703704	365	2
422	8	1	3	366.64	355	2
426	1	0	1	348.7727273	334.5	1
426	1	0	2	313.3870968	304	0
426	1	0	3	326.6388889	320	0
426	2	0	1	344.0588235	330.5	0
426	2	0	2	340.3461538	336	1
426	2	0	3	352.1666667	333	1
426	3	0	1	357.6428571	342	1
426	3	0	2	389.4193548	328	4
426	3	0	3	378.8965517	357	2
426	4	0	1	339.4848485	319	0
426	4	0	2	341.6060606	322	1
426	4	0	3	398.9393939	343	3
426	5	0	1	350.4375	339	2
426	5	0	2	323.0882353	306.5	1
426	5	0	3	347.15625	331	2
426	6	0	1	362.7407407	344	0
426	6	0	2	380.3	364	4
426	6	0	3	350.5172414	334	2
426	7	0	1	316.90625	307.5	0
426	7	0	2	307.7037037	301	0
426	7	0	3	329.9642857	328	0
426	8	0	1	348.9615385	329.5	1
426	8	0	2	332.5714286	317	0
426	8	0	3	332.9354839	322	1
427	1	0	1	306.3095238	297.5	0
427	1	0	2	304.52	305	0
427	1	0	3	296.9	299	0
427	2	0	1	366	336	2
427	2	0	2	349.90625	345	1
427	2	0	3	342.1935484	332	1
427	3	0	1	350.4333333	333	0
427	3	0	2	349.75	343	1
427	3	0	3	345.9	345.5	0
427	4	0	1	310.9666667	295	1
427	4	0	2	316	303	0
427	4	0	3	318.9166667	303	1
427	5	0	1	325.8461538	315	1
427	5	0	2	338.6	317	3
427	5	0	3	331.6333333	319	1
427	6	0	1	315.9285714	301.5	1
427	6	0	2	315.7272727	302.5	0
427	6	0	3	312.7741935	303	0
427	8	0	1	338	332	1
427	8	0	2	338.4864865	316	3
427	8	0	3	326.1785714	318.5	0
434	1	1	1	368.8235294	348.5	1
434	1	1	2	368.8181818	371.5	0
434	1	1	3	379.4324324	357	2
434	2	1	1	463.25	367.5	3
434	2	1	2	423.65625	397	4
434	2	1	3	402.2903226	391	2
434	3	1	1	392.0882353	394	0
434	3	1	2	373.1851852	366	1
434	3	1	3	381.6551724	367	1
434	4	1	1	348.1612903	330	1
434	4	1	2	357.1333333	353	2
434	4	1	3	335.6451613	341	0
434	5	1	1	444.9285714	418	6
434	5	1	2	448.4516129	396	8
434	5	1	3	628.5384615	376.5	6
434	6	1	1	512.6764706	470.5	14
434	6	1	2	436.5625	411	6
434	6	1	3	524.4	484	11
434	7	1	1	531	438	10
434	7	1	2	462.4	415	5
434	7	1	3	421	424	3
434	8	1	1	398.5	370	3
434	8	1	2	368.7027027	359	1
434	8	1	3	401.1333333	386	3
444	1	0	1	316.0689655	305	0
444	1	0	2	341.4516129	327	1
444	1	0	3	311	299	0
444	2	0	1	424.28125	402	6
444	2	0	2	396.8	391.5	2
444	2	0	3	423.9736842	412.5	5
444	3	0	1	402.0588235	375.5	1
444	3	0	2	396.8965517	376	3
444	3	0	3	419.875	385	8
444	4	0	1	382.1428571	366	1
444	4	0	2	361.0625	345.5	1
444	4	0	3	339.6666667	330.5	0
444	6	0	1	434.2258065	392	6
444	6	0	2	436.625	416.5	6
444	6	0	3	409.2758621	392	3
444	8	0	1	413.5925926	381	3
444	8	0	2	484.6875	420	7
444	8	0	3	439.6666667	402	8
445	1	1	1	290.8	277	0
445	1	1	2	285.1935484	262	0
445	1	1	3	305.0882353	283	1
445	2	1	1	329.9444444	326	1
445	2	1	2	378.6551724	337	3
445	2	1	3	336.0344828	310	1
445	3	1	1	364.8709677	331	3
445	3	1	2	473.04	335	2
445	3	1	3	359.5263158	332	3
445	4	1	1	342.7096774	321	2
445	4	1	2	339.6285714	332	1
445	4	1	3	342.2666667	322.5	2
445	5	1	1	342.8888889	349	1
445	5	1	2	368.2162162	327	5
445	5	1	3	366.3611111	355.5	2
445	6	1	1	412.8823529	365	8
445	6	1	2	387.1153846	330	3
445	6	1	3	400.2758621	314	5
445	7	1	1	345.9285714	315.5	2
445	7	1	2	318.3448276	296	1
445	7	1	3	331.0789474	312.5	0
445	8	1	1	371.4814815	340	2
445	8	1	2	400.7428571	352	4
445	8	1	3	374.9393939	375	3
466	1	1	1	378.8888889	381	0
466	1	1	2	422.5483871	386	3
466	1	1	3	364.6	372	0
466	2	1	1	450.9	427.5	7
466	2	1	2	438.8461538	420	4
466	2	1	3	456.6	440	7
466	3	1	1	460.3125	437.5	8
466	3	1	2	458.4193548	449	13
466	3	1	3	488.9090909	472	11
466	4	1	1	412.5757576	405	2
466	4	1	2	403.9	400	3
466	4	1	3	428.0769231	427	4
466	5	1	1	552.7826087	512	13
466	5	1	2	561.5769231	476.5	7
466	5	1	3	483.1470588	442	8
466	6	1	1	663.7096774	501	16
466	6	1	2	526.0909091	470	14
466	6	1	3	562.5172414	501	15
466	7	1	1	465.9375	448.5	6
466	7	1	2	483.3939394	453	9
466	7	1	3	498.4482759	460	9
466	8	1	1	452.7647059	433	6
466	8	1	2	405.7647059	408	1
466	8	1	3	447.137931	425	5
473	1	0	1	273.5	263	0
473	1	0	2	312.2068966	281	1
473	1	0	3	285.0588235	280.5	0
473	2	0	1	287.1052632	279	0
473	2	0	2	304.2068966	301	0
473	2	0	3	295.9259259	289	0
473	3	0	1	327.4137931	308	2
473	3	0	2	319.2	319	0
473	3	0	3	312.08	312	0
473	4	0	1	306.68	304	0
473	4	0	2	300.625	293	1
473	4	0	3	318.9210526	297	2
473	5	0	1	310.6923077	289	1
473	5	0	2	310.7941176	281.5	2
473	5	0	3	324.6	293	3
473	6	0	1	335.4117647	307	2
473	6	0	2	310.6774194	308	0
473	6	0	3	312.5806452	300	0
473	7	0	1	308.4117647	299.5	1
473	7	0	2	299.2692308	294	0
473	7	0	3	306.9705882	291.5	1
473	8	0	1	293.6571429	284	0
473	8	0	2	293.2307692	282.5	1
473	8	0	3	289.1034483	277	0
481	1	0	1	365.6	368	0
481	1	0	2	365.2352941	358.5	0
481	1	0	3	351.8	346	0
481	2	0	1	351.5	348.5	0
481	2	0	2	346.6774194	337	0
481	2	0	3	356.0294118	345.5	0
481	3	0	1	373.0645161	370	0
481	3	0	2	389.65625	369.5	1
481	3	0	3	374.1428571	366	0
481	4	0	1	358.6296296	336	1
481	4	0	2	358.9285714	354.5	0
481	4	0	3	370.7631579	360	2
481	5	0	1	365.1282051	359	0
481	5	0	2	381.6086957	382	1
481	5	0	3	376.1212121	365	1
481	6	0	1	363.3333333	361	1
481	6	0	2	374.9259259	367	0
481	6	0	3	362.9166667	344.5	1
481	7	0	1	361.875	362	1
481	7	0	2	365.9	362.5	1
481	7	0	3	363.3225806	348	1
481	8	0	1	379.5862069	373	1
481	8	0	2	365.0909091	357	1
481	8	0	3	381.1515152	375	1
490	1	1	1	274.1363636	274	0
490	1	1	2	283.2051282	282	0
490	1	1	3	285.9393939	275	0
490	2	1	1	296.452381	292.5	0
490	2	1	2	300.4482759	297	0
490	2	1	3	320.0740741	296	1
490	3	1	1	314.5277778	305	0
490	3	1	2	341.5	321.5	2
490	3	1	3	309.9230769	294.5	0
490	4	1	1	283.5588235	280	0
490	4	1	2	309.59375	286	1
490	4	1	3	309.3333333	290	1
490	5	1	1	386.5	364	4
490	5	1	2	349.4864865	341	1
490	5	1	3	368.7037037	360	1
490	6	1	1	359.7857143	339	2
490	6	1	2	395.72	344	4
490	6	1	3	403.59375	363.5	6
490	7	1	1	320.9736842	303	1
490	7	1	2	308.71875	293.5	1
490	7	1	3	311.1428571	290.5	1
490	8	1	1	328.7307692	307	2
490	8	1	2	317.4193548	305	1
490	8	1	3	298.8235294	292	0
495	1	1	1	355.5	328.5	2
495	1	1	2	339.8181818	329	0
495	1	1	3	337	334	0
495	2	1	1	352.4242424	350	0
495	2	1	2	346.4666667	333	0
495	2	1	3	395.8529412	355.5	4
495	3	1	1	352.4642857	340.5	0
495	3	1	2	371.7419355	361	3
495	3	1	3	380.3103448	365	2
495	4	1	1	380.9285714	355	4
495	4	1	2	353	339.5	0
495	4	1	3	360.875	358	0
495	5	1	1	412.8333333	388	4
495	5	1	2	465.2857143	420	5
495	5	1	3	427.9444444	409.5	4
495	6	1	1	383.6875	375	1
495	6	1	2	383.5	373	3
495	6	1	3	392.6666667	370	2
495	7	1	1	387.59375	382.5	2
495	7	1	2	369.5	358	2
495	7	1	3	396.2692308	358.5	1
495	8	1	1	388.2727273	365	5
495	8	1	2	365.4736842	351.5	0
495	8	1	3	412.1538462	414.5	3
517	1	0	1	348.1071429	340	0
517	1	0	2	349.0909091	322	1
517	1	0	3	343.3333333	326	0
517	2	0	1	414.5517241	380	4
517	2	0	2	405.8571429	393	5
517	2	0	3	419.2173913	392	3
517	3	0	1	498.4285714	442	9
517	3	0	2	428.4	424	8
517	3	0	3	503.1891892	473	16
517	4	0	1	392.8484848	377	5
517	4	0	2	378.1785714	362.5	1
517	4	0	3	377.0909091	376	1
517	5	0	1	379.6486486	369	2
517	5	0	2	381.3666667	356.5	2
517	5	0	3	362	354.5	2
517	6	0	1	420.6551724	414	5
517	6	0	2	406.9090909	390	2
517	6	0	3	423.5833333	346	5
517	7	0	1	417.9459459	403	6
517	7	0	2	401.0645161	377	4
517	7	0	3	406.3703704	395	5
517	8	0	1	419.6764706	421	4
517	8	0	2	406.3448276	398	2
517	8	0	3	403.03125	396	2
531	1	0	1	390.3928571	347.5	5
531	1	0	2	304.6896552	293	0
531	1	0	3	326.0555556	310	1
531	2	0	1	323.25	314	0
531	2	0	2	342.4705882	316	3
531	2	0	3	342.3870968	316	1
531	3	0	1	344.8965517	326	2
531	3	0	2	345.5384615	315	1
531	3	0	3	348.0322581	319	2
531	4	0	1	337.9285714	322.5	0
531	4	0	2	338.5454545	331	2
531	4	0	3	328.6	313.5	0
531	5	0	1	348	329	2
531	5	0	2	340.3529412	324.5	1
531	5	0	3	410.6774194	342	6
531	6	0	1	303.7407407	283	0
531	6	0	2	381.4137931	332	3
531	6	0	3	352.3888889	354.5	3
531	7	0	1	366.1388889	332.5	4
531	7	0	2	343.25	333	0
531	7	0	3	350.9333333	327.5	2
531	8	0	1	386.1818182	367	2
531	8	0	2	355.1612903	335	1
531	8	0	3	405.5357143	386	3
533	1	0	1	297.2	283	1
533	1	0	2	286.84375	282.5	1
533	1	0	3	288.75	277	0
533	2	0	1	375.31	352	5
533	2	0	2	356.41	324	3
533	2	0	3	372.86	336	1
533	3	0	1	326.4285714	323	0
533	3	0	2	355.4722222	337.5	4
533	3	0	3	337.8947368	333.5	2
533	4	0	1	341.08	319	1
533	4	0	2	338.7878788	330	0
533	4	0	3	343.1315789	336	2
533	5	0	1	386.2222222	382	3
533	5	0	2	364.125	349	2
533	5	0	3	373.972973	352	3
533	6	0	1	385.1578947	353.5	5
533	6	0	2	356.4137931	324	3
533	6	0	3	376.7857143	337	1
533	7	0	1	305.0625	291	0
533	7	0	2	320.3157895	289.5	1
533	7	0	3	298.037037	297	0
533	8	0	1	330.4857143	314	2
533	8	0	2	320.9655172	318	0
533	8	0	3	322.90625	309.5	0
557	1	1	1	306.9655172	298	0
557	1	1	2	295.6571429	282	0
557	1	1	3	305.125	290	0
557	2	1	1	310.8076923	304	0
557	2	1	2	325.5483871	285	1
557	2	1	3	337.3888889	312.5	2
557	3	1	1	301.9666667	278.5	0
557	3	1	2	297.4642857	272.5	0
557	3	1	3	293.4285714	293	0
557	4	1	1	283.5862069	261	1
557	4	1	2	311.5555556	280	1
557	4	1	3	287.8529412	274.5	1
557	5	1	1	662.5384615	510	13
557	5	1	2	699.7096774	540	16
557	5	1	3	599.0882353	482	15
557	6	1	1	418	370	5
557	6	1	2	403.5	394.5	3
557	6	1	3	443.8787879	381	9
557	7	1	1	370.96875	326	3
557	7	1	2	335.6774194	322	1
557	7	1	3	358.9655172	323	2
557	8	1	1	304.6896552	295	0
557	8	1	2	321.8055556	305	0
557	8	1	3	346.28125	329.5	2
561	1	0	1	348.137931	333	1
561	1	0	2	342.8666667	348.5	1
561	1	0	3	346	350	0
561	2	0	1	418.4864865	396	3
561	2	0	2	439.7857143	413	6
561	2	0	3	407.2692308	386	2
561	3	0	1	411.4137931	397	3
561	3	0	2	426.3125	405.5	5
561	3	0	3	457.5151515	427	4
561	4	0	1	327.9705882	320.5	1
561	4	0	2	310.9444444	301.5	0
561	4	0	3	326.6451613	328	0
561	5	0	1	373.5172414	372	2
561	5	0	2	371.3333333	365	1
561	5	0	3	386.7027027	377	1
561	6	0	1	397.1515152	373	4
561	6	0	2	383.2962963	369	2
561	6	0	3	417.5357143	382	2
561	7	0	1	343.0810811	330	2
561	7	0	2	366.1612903	350	3
561	7	0	3	356.5666667	348	1
561	8	0	1	347.9333333	344	1
561	8	0	2	364.3125	355.5	1
561	8	0	3	336.7333333	332	0
569	1	0	1	308.2647059	295	0
569	1	0	2	315.3928571	316.5	0
569	1	0	3	301.2903226	297	0
569	2	0	1	373.3235294	356	2
569	2	0	2	352.6666667	340	1
569	2	0	3	361.2857143	366	0
569	3	0	1	356.2903226	350	1
569	3	0	2	370.3214286	365.5	0
569	3	0	3	372.4285714	341	4
569	4	0	1	318.1363636	314.5	0
569	4	0	2	307.4473684	309.5	0
569	4	0	3	316.125	309	0
569	5	0	1	382.3947368	358.5	3
569	5	0	2	337.96	336	0
569	5	0	3	365.8965517	353	2
569	6	0	1	339.8611111	333.5	0
569	6	0	2	397.34375	348	4
569	6	0	3	340.7333333	330	1
569	7	0	1	342.75	333.5	2
569	7	0	2	324.2592593	321	0
569	7	0	3	338.4571429	322	1
569	8	0	1	367.3846154	363	2
569	8	0	2	358.9583333	350	1
569	8	0	3	359.2903226	346	0
572	1	0	1	329.7941176	308.5	2
572	1	0	2	315.8695652	307	0
572	1	0	3	319.2083333	315	0
572	2	0	1	352.2894737	319	2
572	2	0	2	320.875	309	1
572	2	0	3	329.875	315.5	2
572	3	0	1	328.6060606	312	1
572	3	0	2	355.7333333	325	1
572	3	0	3	341.7777778	312	2
572	4	0	1	313.6153846	305	0
572	4	0	2	350.9285714	303.5	2
572	4	0	3	322.7142857	313	0
572	5	0	1	363.7241379	351	2
572	5	0	2	338.8666667	331.5	0
572	5	0	3	360.3529412	347	2
572	6	0	1	349.9705882	317	3
572	6	0	2	337.4137931	329	1
572	6	0	3	338.8484848	331	1
572	7	0	1	313.2758621	299	1
572	7	0	2	317.2903226	301	1
572	7	0	3	313.1785714	297.5	0
572	8	0	1	376.7368421	340.5	2
572	8	0	2	345.3333333	331	0
572	8	0	3	340.24	337	1
589	1	1	1	362.7297297	345	1
589	1	1	2	367.7037037	359	2
589	1	1	3	353.3636364	363	0
589	2	1	1	419.75	414.5	6
589	2	1	2	409.7575758	386	6
589	2	1	3	402.9230769	393	2
589	3	1	1	446.3214286	374.5	5
589	3	1	2	387.3214286	360.5	4
589	3	1	3	390.5454545	376	4
589	4	1	1	373.3076923	372.5	0
589	4	1	2	371.4	353	3
589	4	1	3	353.8214286	347.5	1
589	5	1	1	558.6571429	472	12
589	5	1	2	566.8709677	460	12
589	5	1	3	499.7916667	429.5	8
589	6	1	1	432.8518519	412	3
589	6	1	2	610.6666667	458	11
589	6	1	3	608	431	10
589	7	1	1	386.3529412	368	2
589	7	1	2	429.0967742	400	8
589	7	1	3	407.6969697	389	2
589	8	1	1	437.7666667	411	6
589	8	1	2	410.2058824	400.5	4
589	8	1	3	400.5483871	361	3
590	1	0	1	294.4117647	288.5	0
590	1	0	2	306.3	289.5	2
590	1	0	3	286.3333333	270	0
590	2	0	1	358.3333333	318.5	2
590	2	0	2	350.972973	339	1
590	2	0	3	356.44	330	3
590	3	0	1	361.6176471	322	4
590	3	0	2	351.2352941	333	2
590	3	0	3	391.6129032	369	4
590	4	0	1	353.6486486	336	3
590	4	0	2	325.52	318	0
590	4	0	3	345.2424242	326	2
590	5	0	1	364.1818182	327	4
590	5	0	2	360.8235294	307.5	2
590	5	0	3	373.4	320.5	5
590	6	0	1	339.037037	315	1
590	6	0	2	326.5517241	320	1
590	6	0	3	340.5	314.5	2
590	7	0	1	347.3030303	319	2
590	7	0	2	360.2903226	318	2
590	7	0	3	315.3	306	0
590	8	0	1	331.6666667	313	2
590	8	0	2	340.9666667	332.5	0
590	8	0	3	332.4857143	317	1
605	1	1	1	361.1428571	325	4
605	1	1	2	329.6153846	309	2
605	1	1	3	305.1875	297	0
605	2	1	1	394.9090909	343	3
605	2	1	2	332.3030303	309	2
605	2	1	3	364.7083333	351	2
605	3	1	1	367.5142857	343	4
605	3	1	2	375.7407407	354	2
605	3	1	3	352.8333333	342.5	0
605	4	1	1	368.6206897	322	4
605	4	1	2	363.4666667	336.5	3
605	4	1	3	509.3214286	351.5	6
605	5	1	1	462.7741935	402	5
605	5	1	2	401.6551724	349	4
605	5	1	3	531.6129032	398	9
605	6	1	1	358.5	324.5	2
605	6	1	2	374.4571429	348	3
605	6	1	3	356.1025641	336	2
605	8	1	1	341.12	310	2
605	8	1	2	339.6857143	312	3
605	8	1	3	369.3	318.5	4
626	1	0	1	307.2903226	296	0
626	1	0	2	298.4444444	294	0
626	1	0	3	309.0384615	299.5	0
626	2	0	1	351.0882353	324	2
626	2	0	2	379.5588235	330	5
626	2	0	3	370.03125	342.5	1
626	3	0	1	347.1	320	1
626	3	0	2	326.3888889	314.5	1
626	3	0	3	356.3571429	349.5	0
626	4	0	1	311.6333333	291	1
626	4	0	2	301.8055556	294	0
626	4	0	3	328.1935484	309	1
626	5	0	1	319.5833333	317.5	0
626	5	0	2	307.7931034	308	0
626	5	0	3	319.2666667	309	0
626	6	0	1	331.53125	304.5	1
626	6	0	2	294.7428571	278	0
626	6	0	3	313.8928571	301	0
626	7	0	1	317.7777778	299	0
626	7	0	2	325.4848485	322	0
626	7	0	3	318.9375	300.5	0
626	8	0	1	327.8421053	327	0
626	8	0	2	320.5	319.5	0
626	8	0	3	328.09375	310.5	1
633	1	0	1	318.75	295	1
633	1	0	2	304.8666667	304	0
633	1	0	3	306.1875	298	0
633	2	0	1	374.3214286	329.5	5
633	2	0	2	340.8947368	312.5	2
633	2	0	3	342.9310345	335	1
633	3	0	1	386.34375	368.5	3
633	3	0	2	367.1481481	358	1
633	3	0	3	397.2368421	336.5	6
633	4	0	1	283.5	281	0
633	4	0	2	295.9285714	277	1
633	4	0	3	292.4	281	1
633	6	0	1	295.7647059	287	0
633	6	0	2	309.8484848	289	1
633	6	0	3	315.9310345	291	1
633	7	0	1	285.28125	277	0
633	7	0	2	285.4230769	288.5	0
633	7	0	3	294.71875	286.5	0
633	8	0	1	307.0789474	303.5	0
633	8	0	2	314.32	300	1
633	8	0	3	330.0857143	314	1
643	1	1	1	362.4137931	329	1
643	1	1	2	361.8387097	342	2
643	1	1	3	398.75	347.5	5
643	2	1	1	422.0909091	359	3
643	2	1	2	450.2413793	360	7
643	2	1	3	416	351	4
643	3	1	1	428.8064516	382	6
643	3	1	2	405.3793103	385	3
643	3	1	3	481.7	366	6
643	4	1	1	329.4242424	319	1
643	4	1	2	360.7435897	329	2
643	4	1	3	362.1666667	335.5	2
643	5	1	1	979.25	417	9
643	5	1	2	842.7878788	446	16
643	5	1	3	880.1111111	457	10
643	6	1	1	693.5833333	509	19
643	6	1	2	606.2692308	456.5	11
643	6	1	3	576.7826087	408	5
643	7	1	1	479.7857143	381	8
643	7	1	2	543.1538462	406	6
643	7	1	3	554.7272727	398	9
643	8	1	1	339.8333333	325	1
643	8	1	2	350.9375	326	1
643	8	1	3	352.0555556	325	3
652	1	1	1	329.1538462	318.5	0
652	1	1	2	322.0357143	301	0
652	1	1	3	329.0810811	320	0
652	2	1	1	389.6071429	356.5	3
652	2	1	2	403.5609756	393	7
652	2	1	3	393.9259259	361	3
652	3	1	1	475.1034483	392	9
652	3	1	2	529.6129032	382	12
652	3	1	3	450.2903226	395	7
652	4	1	1	363.2142857	328.5	3
652	4	1	2	351.8181818	339	0
652	4	1	3	359.7	353.5	2
652	5	1	1	614.3870968	492	15
652	5	1	2	652.4193548	433	8
652	5	1	3	717.5	581	15
652	6	1	1	609.65625	468	12
652	6	1	2	630.3214286	452.5	12
652	6	1	3	721.5769231	474.5	11
652	7	1	1	488.6428571	421.5	10
652	7	1	2	549.7	387.5	6
652	7	1	3	457.1176471	427	9
652	8	1	1	410.2954545	386	9
652	8	1	2	427.46875	395.5	7
652	8	1	3	430.2222222	429.5	6
656	1	1	1	278.0689655	268	0
656	1	1	2	278.7352941	268	0
656	1	1	3	273.1290323	268	0
656	2	1	1	314.4285714	285	1
656	2	1	2	306	290	0
656	2	1	3	315.8076923	311.5	0
656	3	1	1	292.6071429	288	0
656	3	1	2	330.9714286	291	1
656	3	1	3	292.8	282	0
656	4	1	1	326.2758621	330	0
656	4	1	2	351.75	321.5	2
656	4	1	3	332.9722222	314	1
656	5	1	1	411.9333333	335	2
656	5	1	2	468.8	368	5
656	5	1	3	431	323	4
656	6	1	1	341.030303	302	1
656	6	1	2	335.0322581	314	1
656	6	1	3	348.9032258	327	3
656	8	1	1	321.34375	298	2
656	8	1	2	314.2083333	294	0
656	8	1	3	311.8	299	1
667	1	1	1	304.3823529	295	1
667	1	1	2	308.0384615	294	1
667	1	1	3	326.2	305.5	1
667	2	1	1	338.8648649	319	3
667	2	1	2	322.030303	319	0
667	2	1	3	337.5925926	327	0
667	3	1	1	353.4074074	345	0
667	3	1	2	381.7575758	342	3
667	3	1	3	348.5	347	1
667	4	1	1	317.0882353	307.5	0
667	4	1	2	307.7857143	303	0
667	4	1	3	311.7333333	305	0
667	5	1	1	933.5652174	488	11
667	5	1	2	799.3684211	476	8
667	5	1	3	756.4074074	545	15
667	6	1	1	407.1666667	338.5	5
667	6	1	2	383.5882353	375.5	4
667	6	1	3	430.0416667	364	5
667	7	1	1	394.6216216	371	3
667	7	1	2	414.6296296	353	4
667	7	1	3	355.8518519	351	0
667	8	1	1	357.6857143	339	3
667	8	1	2	324.375	310	0
667	8	1	3	332.25	323	0
676	1	1	1	360.8421053	346	2
676	1	1	2	367.1176471	351	3
676	1	1	3	369.1428571	358	1
676	2	1	1	430.2962963	410	3
676	2	1	2	422.0833333	399.5	6
676	2	1	3	411.5	405.5	2
676	3	1	1	412.2222222	384	4
676	3	1	2	400.5172414	379	3
676	3	1	3	395.6666667	376.5	2
676	4	1	1	368.1935484	361	0
676	4	1	2	362.0571429	350	1
676	4	1	3	366.6571429	367	1
676	5	1	1	622.4	463	12
676	5	1	2	653.2121212	471	12
676	5	1	3	560.48	441	9
676	6	1	1	575.8333333	435.5	13
676	6	1	2	443.6428571	418.5	6
676	6	1	3	619.5172414	489	12
676	7	1	1	368.5	349	1
676	7	1	2	383.5	369.5	3
676	7	1	3	396.1071429	376.5	3
676	8	1	1	372.0714286	362	1
676	8	1	2	381.28125	362.5	2
676	8	1	3	411.8285714	363	4
