# Supplementary material for: Total sleep deprivation reduces top-down regulation of emotion without altering bottom-up affective processing
Source: PLoS One. 2021 Sep 2;16(9):e0256983. doi: 10.1371/journal.pone.0256983 (PMC8412406; doi:10.1371/journal.pone.0256983)
Supplement: S4 File — (TXT) [file pone.0256983.s004.txt]

PANAS
Group: 0-Well Rested, 1-Total Sleep Deprivation
Use bout for comparisons between groups

Affective PVT
Group: 0-Well Rested, 1-Total Sleep Deprivation
Affect (affective valence of word): 1-Negative, 2-Positive, 3-Neutral

Affective Nback task
Group: 0-Well Rested, 1-Total Sleep Deprivation
Valence (affective valence of word): 1-Positive, 2-Negative

Affective Categorization task
Group: 0-Well Rested, 1-Total Sleep Deprivation
Affect (affective valence of image): 1-Negative, 2-Positive, 3-Neutral

Emotion Regulation task
Group: 0-Well Rested, 1-Total Sleep Deprivation
Method: 1- Neutral attend, 2- Negative attend, 3- Negative decrease
