# Supplementary material for: Total sleep deprivation reduces top-down regulation of emotion without altering bottom-up affective processing
Source: PLoS One. 2021 Sep 2;16(9):e0256983. doi: 10.1371/journal.pone.0256983 (PMC8412406; doi:10.1371/journal.pone.0256983)
Supplement: S5 File — (CSV) [file pone.0256983.s005.csv]

Subject	Session	Group	Method	Rating
10	1	1	1	1.33333333333333
10	1	1	2	2.72727272727273
10	1	1	3	3.1
10	2	1	1	1.4
10	2	1	2	2.61538461538462
10	2	1	3	2.86666666666667
25	1	1	1	1.5
25	1	1	2	2.85714285714286
25	1	1	3	2.35714285714286
25	2	1	1	1.35714285714286
25	2	1	2	3.71428571428571
25	2	1	3	2.14285714285714
28	1	1	1	1.13333333333333
28	1	1	2	2.69230769230769
28	1	1	3	2.28571428571429
28	2	1	1	1
28	2	1	2	1.93333333333333
28	2	1	3	1.71428571428571
37	1	0	1	1.06666666666667
37	1	0	2	2.38461538461538
37	1	0	3	1.75
37	2	0	1	1
37	2	0	2	2.64285714285714
37	2	0	3	2.26666666666667
43	1	0	1	1
43	1	0	2	3.28571428571429
43	1	0	3	3.07692307692308
43	2	0	1	1
43	2	0	2	4.06666666666667
43	2	0	3	3.06666666666667
56	1	0	1	1.13333333333333
56	1	0	2	2.46666666666667
56	1	0	3	2.23076923076923
56	2	0	1	1
56	2	0	2	2.26666666666667
56	2	0	3	2.53333333333333
74	1	0	1	1.2
74	1	0	2	3.14285714285714
74	1	0	3	2.30769230769231
74	2	0	1	1.07142857142857
74	2	0	2	3.07142857142857
74	2	0	3	2.54545454545455
98	1	1	1	1.06666666666667
98	1	1	2	2.71428571428571
98	1	1	3	2.71428571428571
98	2	1	1	1.13333333333333
98	2	1	2	2.78571428571429
98	2	1	3	2.86666666666667
99	1	1	1	1
99	1	1	2	1.64285714285714
99	1	1	3	1.53846153846154
99	2	1	1	1
99	2	1	2	1.73333333333333
99	2	1	3	1.73333333333333
114	1	1	1	1.06666666666667
114	1	1	2	2.13333333333333
114	1	1	3	1.86666666666667
114	2	1	1	1.06666666666667
114	2	1	2	1.46666666666667
114	2	1	3	1.53333333333333
144	1	1	1	1.33333333333333
144	1	1	2	3.13333333333333
144	1	1	3	2.21428571428571
144	2	1	1	1.13333333333333
144	2	1	2	3.2
144	2	1	3	2.13333333333333
164	1	0	1	1
164	1	0	2	2.28571428571429
164	1	0	3	2.13333333333333
164	2	0	1	1
164	2	0	2	2.53333333333333
164	2	0	3	2.92307692307692
167	1	1	1	1.14285714285714
167	1	1	2	3.58333333333333
167	1	1	3	2.41666666666667
167	2	1	1	1
167	2	1	2	3.76923076923077
167	2	1	3	3
178	1	1	1	1
178	1	1	2	1.46666666666667
178	1	1	3	1.6
178	2	1	1	1
178	2	1	2	2.4
178	2	1	3	2.26666666666667
181	1	1	1	1.14285714285714
181	1	1	2	2.86666666666667
181	1	1	3	2.13333333333333
181	2	1	1	1.06666666666667
181	2	1	2	3.14285714285714
181	2	1	3	2.86666666666667
200	1	1	1	1.2
200	1	1	2	2.6
200	1	1	3	1.6
200	2	1	1	1
200	2	1	2	2.4
200	2	1	3	1.4
206	1	0	1	1.06666666666667
206	1	0	2	2.33333333333333
206	1	0	3	1.93333333333333
206	2	0	1	1
206	2	0	2	2.6
206	2	0	3	1.78571428571429
250	1	1	1	1
250	1	1	2	1.26666666666667
250	1	1	3	1.42857142857143
250	2	1	1	1
250	2	1	2	1.2
250	2	1	3	1.46666666666667
263	1	1	1	1.13333333333333
263	1	1	2	2.46666666666667
263	1	1	3	1.53333333333333
263	2	1	1	1.33333333333333
263	2	1	2	2.6
263	2	1	3	1.26666666666667
292	1	1	1	1.2
292	1	1	2	2.6
292	1	1	3	3.06666666666667
292	2	1	1	1
292	2	1	2	2.84615384615385
292	2	1	3	3.07142857142857
294	1	1	1	1.13333333333333
294	1	1	2	2.8
294	1	1	3	2.33333333333333
294	2	1	1	1.28571428571429
294	2	1	2	3.21428571428571
294	2	1	3	2.26666666666667
305	1	1	1	1.4
305	1	1	2	3.45454545454545
305	1	1	3	2.88888888888889
305	2	1	1	1.5
305	2	1	2	3.23076923076923
305	2	1	3	3.33333333333333
311	1	1	1	1
311	1	1	2	2.53846153846154
311	1	1	3	2.18181818181818
311	2	1	1	1.125
311	2	1	2	3.5
311	2	1	3	3.2
313	1	1	1	1.35714285714286
313	1	1	2	2.26666666666667
313	1	1	3	2.66666666666667
313	2	1	1	1.06666666666667
313	2	1	2	2.58333333333333
313	2	1	3	2.53333333333333
317	1	1	1	1
317	1	1	2	3.4
317	1	1	3	3.21428571428571
317	2	1	1	1.14285714285714
317	2	1	2	3.53333333333333
317	2	1	3	3.86666666666667
347	1	1	1	1
347	1	1	2	1.64285714285714
347	1	1	3	1.57142857142857
347	2	1	1	1
347	2	1	2	3.27272727272727
347	2	1	3	2.16666666666667
351	1	1	1	1
351	1	1	2	2.5
351	1	1	3	2.69230769230769
351	2	1	1	1.07692307692308
351	2	1	2	3.07142857142857
351	2	1	3	3.15384615384615
364	1	1	1	1
364	1	1	2	2.58333333333333
364	1	1	3	2.78571428571429
364	2	1	1	1
364	2	1	2	3.08333333333333
364	2	1	3	3.14285714285714
365	1	1	1	1.26666666666667
365	1	1	2	2.78571428571429
365	1	1	3	1.76923076923077
365	2	1	1	1.38461538461538
365	2	1	2	2.90909090909091
365	2	1	3	2.3
379	1	1	1	1
379	1	1	2	2.92857142857143
379	1	1	3	3.28571428571429
379	2	1	1	1
379	2	1	2	3.06666666666667
379	2	1	3	3.5
391	1	1	1	1.33333333333333
391	1	1	2	3.35714285714286
391	1	1	3	3.09090909090909
391	2	1	1	1
391	2	1	2	4
391	2	1	3	3.83333333333333
422	1	1	1	1.28571428571429
422	1	1	2	3.83333333333333
422	1	1	3	2.66666666666667
422	2	1	1	1.2
422	2	1	2	3.85714285714286
422	2	1	3	3.33333333333333
426	1	0	1	1
426	1	0	2	1.26666666666667
426	1	0	3	1.46666666666667
426	2	0	1	1
426	2	0	2	1.4
426	2	0	3	1.33333333333333
427	1	0	1	1
427	1	0	2	1.92307692307692
427	1	0	3	1.5
427	2	0	1	1
427	2	0	2	1.92307692307692
427	2	0	3	1.66666666666667
434	1	1	1	1.4
434	1	1	2	1.92857142857143
434	1	1	3	2.5
434	2	1	1	1.61538461538462
434	2	1	2	2.38461538461538
434	2	1	3	2.6
444	1	0	1	1
444	1	0	2	3
444	1	0	3	3.125
444	2	0	1	1
444	2	0	2	2.28571428571429
444	2	0	3	2.36363636363636
445	1	1	1	1
445	1	1	2	2.30769230769231
445	1	1	3	2.64285714285714
445	2	1	1	1
445	2	1	2	2.14285714285714
445	2	1	3	2.33333333333333
466	1	1	1	1.35714285714286
466	1	1	2	3.6
466	1	1	3	3.42857142857143
466	2	1	1	1.06666666666667
466	2	1	2	3.86666666666667
466	2	1	3	3.6
473	1	0	1	1.26666666666667
473	1	0	2	3.66666666666667
473	1	0	3	3.13333333333333
473	2	0	1	1.46666666666667
473	2	0	2	3.93333333333333
473	2	0	3	3.2
481	1	0	1	1.07142857142857
481	1	0	2	3.11111111111111
481	1	0	3	1.83333333333333
481	2	0	1	1
481	2	0	2	3.07692307692308
481	2	0	3	1.86666666666667
490	1	1	1	1.33333333333333
490	1	1	2	1.46666666666667
490	1	1	3	1.2
490	2	1	1	1.4
490	2	1	2	1.46666666666667
490	2	1	3	1.26666666666667
495	1	1	1	1.06666666666667
495	1	1	2	2.13333333333333
495	1	1	3	2.07692307692308
495	2	1	1	1
495	2	1	2	2.73333333333333
495	2	1	3	2.46666666666667
517	1	0	1	1.15384615384615
517	1	0	2	2.61538461538462
517	1	0	3	2.35714285714286
517	2	0	1	1.6
517	2	0	2	3.06666666666667
517	2	0	3	2.07692307692308
531	1	0	1	1.28571428571429
531	1	0	2	3.93333333333333
531	1	0	3	3
531	2	0	1	1.46666666666667
531	2	0	2	3.8
531	2	0	3	2.86666666666667
533	1	0	1	1
533	1	0	2	1.5
533	1	0	3	1.71428571428571
533	2	0	1	1
533	2	0	2	1.86666666666667
533	2	0	3	1.92857142857143
557	1	1	1	1.13333333333333
557	1	1	2	2.83333333333333
557	1	1	3	2.76923076923077
557	2	1	1	1
557	2	1	2	4.09090909090909
557	2	1	3	3.57142857142857
561	1	0	1	1.76923076923077
561	1	0	2	2.73333333333333
561	1	0	3	2.54545454545455
561	2	0	1	1.73333333333333
561	2	0	2	2.16666666666667
561	2	0	3	2.4
569	1	0	1	1.06666666666667
569	1	0	2	2.53846153846154
569	1	0	3	2.64285714285714
569	2	0	1	1.06666666666667
569	2	0	2	3.1
569	2	0	3	2.08333333333333
572	1	0	1	1.06666666666667
572	1	0	2	1.06666666666667
572	1	0	3	1.13333333333333
572	2	0	1	1
572	2	0	2	1.4
572	2	0	3	1.2
589	1	1	1	1.07142857142857
589	1	1	2	1.46666666666667
589	1	1	3	1.28571428571429
589	2	1	1	1.07142857142857
589	2	1	2	1.23076923076923
589	2	1	3	1.07692307692308
590	1	0	1	1.2
590	1	0	2	3.2
590	1	0	3	2.93333333333333
590	2	0	1	1
590	2	0	2	3.26666666666667
590	2	0	3	2.6
605	1	1	1	1.06666666666667
605	1	1	2	1.6
605	1	1	3	1.53333333333333
605	2	1	1	1.2
605	2	1	2	1.66666666666667
605	2	1	3	1.73333333333333
626	1	0	1	1.66666666666667
626	1	0	2	2.66666666666667
626	1	0	3	1.93333333333333
626	2	0	1	1.26666666666667
626	2	0	2	2.33333333333333
626	2	0	3	1.13333333333333
633	1	0	1	1.2
633	1	0	2	2.26666666666667
633	1	0	3	2
633	2	0	1	1.2
633	2	0	2	2.2
633	2	0	3	1.46666666666667
643	1	1	1	1.14285714285714
643	1	1	2	1.5
643	1	1	3	2.25
643	2	1	1	1.5
643	2	1	2	1.875
643	2	1	3	2.9
652	1	1	1	1.07692307692308
652	1	1	2	1.75
652	1	1	3	1.64285714285714
652	2	1	1	1.07692307692308
652	2	1	2	2.16666666666667
652	2	1	3	1.81818181818182
656	1	1	1	2.2
656	1	1	2	3.35714285714286
656	1	1	3	2.38461538461538
656	2	1	1	2
656	2	1	2	2.91666666666667
656	2	1	3	2.38461538461538
667	1	1	1	1.13333333333333
667	1	1	2	1.46153846153846
667	1	1	3	2
667	2	1	1	1.21428571428571
667	2	1	2	1.91666666666667
667	2	1	3	2
676	1	1	1	1
676	1	1	2	2.8
676	1	1	3	1.92857142857143
676	2	1	1	1.14285714285714
676	2	1	2	2.92307692307692
676	2	1	3	2.46666666666667
