# Supplementary material for: Total sleep deprivation reduces top-down regulation of emotion without altering bottom-up affective processing
Source: PLoS One. 2021 Sep 2;16(9):e0256983. doi: 10.1371/journal.pone.0256983 (PMC8412406; doi:10.1371/journal.pone.0256983)
Supplement: S6 File — (CSV) [file pone.0256983.s006.csv]

Subject	time	noresponses	bout	rt	et	boutbypt	reciprocalRT	lapse	FalseStart	SNR_FS	Err
10	17:02	2	1	385	14.1	1	2.597402597	0	0	0	0
10	17:02	3	1	259	20.4	1	3.861003861	0	0	0	0
10	17:02	4	1	367	24.8	1	2.72479564	0	0	0	0
10	17:02	5	1	231	30.2	1	4.329004329	0	0	0	0
10	17:02	6	1	291	40.5	1	3.436426117	0	0	0	0
10	17:02	7	1	319	46.9	1	3.134796238	0	0	0	0
10	17:02	8	1	646	50.6	1	1.547987616	1	0	0	0
10	17:02	9	1	216	54.9	1	4.62962963	0	0	0	0
10	17:02	10	1	204	61.2	1	4.901960784	0	0	0	0
10	17:02	11	1	216	69.5	1	4.62962963	0	0	0	0
10	17:02	12	1	228	75.8	1	4.385964912	0	0	0	0
10	17:02	13	1	343	78.2	1	2.915451895	0	0	0	0
10	17:02	14	1	246	82.6	1	4.06504065	0	0	0	0
10	17:02	15	1	323	92.9	1	3.095975232	0	0	0	0
10	17:02	16	1	315	102.3	1	3.174603175	0	0	0	0
10	17:02	17	1	246	109.6	1	4.06504065	0	0	0	0
10	17:02	18	1	276	114	1	3.623188406	0	0	0	0
10	17:02	19	1	251	124.4	1	3.984063745	0	0	0	0
10	17:02	20	1	381	126.8	1	2.624671916	0	0	0	0
10	17:02	21	1	269	134.2	1	3.717472119	0	0	0	0
10	17:02	22	1	333	142.6	1	3.003003003	0	0	0	0
10	17:02	23	1	268	151.9	1	3.731343284	0	0	0	0
10	17:02	24	1	229	160.2	1	4.366812227	0	0	0	0
10	17:02	25	1	243	166.5	1	4.115226337	0	0	0	0
10	17:02	26	1	258	169.8	1	3.875968992	0	0	0	0
10	17:02	27	1	201	174.1	1	4.975124378	0	0	0	0
10	17:02	28	1	210	179.4	1	4.761904762	0	0	0	0
10	17:02	29	1	212	185.6	1	4.716981132	0	0	0	0
10	17:02	30	1	218	188	1	4.587155963	0	0	0	0
10	17:02	31	1	226	198.3	1	4.424778761	0	0	0	0
10	17:02	32	1	243	200.6	1	4.115226337	0	0	0	0
10	17:02	33	1	234	209.9	1	4.273504274	0	0	0	0
10	17:02	34	1	237	220.3	1	4.219409283	0	0	0	0
10	17:02	35	1	256	225.6	1	3.90625	0	0	0	0
10	17:02	36	1	299	233.9	1	3.344481605	0	0	0	0
10	17:02	37	1	325	236.3	1	3.076923077	0	0	0	0
10	17:02	38	1	305	244.7	1	3.278688525	0	0	0	0
10	17:02	39	1	262	249	1	3.816793893	0	0	0	0
10	17:02	40	1	278	252.4	1	3.597122302	0	0	0	0
10	17:02	41	1	277	254.7	1	3.610108303	0	0	0	0
10	17:02	42	1	255	262	1	3.921568628	0	0	0	0
10	17:02	43	1	239	266.4	1	4.184100418	0	0	0	0
10	17:02	44	1	222	274.7	1	4.504504505	0	0	0	0
10	17:02	45	1	285	278	1	3.50877193	0	0	0	0
10	17:02	46	1	269	287.4	1	3.717472119	0	0	0	0
10	17:02	47	1	219	292.8	1	4.566210046	0	0	0	0
10	17:02	48	1	208	303	1	4.807692308	0	0	0	0
10	17:02	49	1	265	307.4	1	3.773584906	0	0	0	0
10	17:02	50	1	242	309.7	1	4.132231405	0	0	0	0
10	17:02	51	1	267	313	1	3.745318352	0	0	0	0
10	17:02	52	1	214	319.3	1	4.672897196	0	0	0	0
10	17:02	53	1	218	322.6	1	4.587155963	0	0	0	0
10	17:02	54	1	193	327.9	1	5.18134715	0	0	0	0
10	17:02	55	1	220	337.2	1	4.545454546	0	0	0	0
10	17:02	56	1	200	345.4	1	5	0	0	0	0
10	17:02	57	1	246	354.8	1	4.06504065	0	0	0	0
10	17:02	58	1	239	365.1	1	4.184100418	0	0	0	0
10	17:02	59	1	270	369.5	1	3.703703704	0	0	0	0
10	17:02	60	1	233	372.8	1	4.291845494	0	0	0	0
10	17:02	61	1	312	375.1	1	3.205128205	0	0	0	0
10	17:02	62	1	229	379.5	1	4.366812227	0	0	0	0
10	17:02	63	1	228	387.8	1	4.385964912	0	0	0	0
10	17:02	64	1	318	398.2	1	3.144654088	0	0	0	0
10	17:02	65	1	225	407.5	1	4.444444444	0	0	0	0
10	17:02	66	1	246	415.8	1	4.06504065	0	0	0	0
10	17:02	67	1	236	420.1	1	4.237288136	0	0	0	0
10	17:02	68	1	315	423.5	1	3.174603175	0	0	0	0
10	17:02	69	1	275	427.9	1	3.636363636	0	0	0	0
10	17:02	70	1	1	430.8	1	1000	0	1	1	1
10	17:02	71	1	264	435.2	1	3.787878788	0	0	0	0
10	17:02	72	1	229	437.5	1	4.366812227	0	0	0	0
10	17:02	73	1	255	446.8	1	3.921568628	0	0	0	0
10	17:02	74	1	266	457.1	1	3.759398496	0	0	0	0
10	17:02	75	1	225	466.5	1	4.444444444	0	0	0	0
10	17:02	76	1	254	468.8	1	3.937007874	0	0	0	0
10	17:02	77	1	221	473.1	1	4.524886878	0	0	0	0
10	17:02	78	1	246	482.5	1	4.06504065	0	0	0	0
10	17:02	79	1	267	487.8	1	3.745318352	0	0	0	0
10	17:02	80	1	305	497.2	1	3.278688525	0	0	0	0
10	17:02	81	1	284	501.6	1	3.521126761	0	0	0	0
10	17:02	82	1	289	509.9	1	3.460207613	0	0	0	0
10	17:02	83	1	253	516.2	1	3.95256917	0	0	0	0
10	17:02	84	1	258	523.5	1	3.875968992	0	0	0	0
10	17:02	85	1	294	527.9	1	3.401360544	0	0	0	0
10	17:02	86	1	293	536.3	1	3.412969283	0	0	0	0
10	17:02	87	1	328	545.7	1	3.048780488	0	0	0	0
10	17:02	88	1	236	552.1	1	4.237288136	0	0	0	0
10	17:02	89	1	260	556.4	1	3.846153846	0	0	0	0
10	17:02	90	1	318	563.8	1	3.144654088	0	0	0	0
10	17:02	91	1	249	566.1	1	4.016064257	0	0	0	0
10	17:02	92	1	220	573.4	1	4.545454546	0	0	0	0
10	17:02	93	1	270	578.7	1	3.703703704	0	0	0	0
10	17:02	94	1	185	585	1	5.405405405	0	0	0	0
10	17:02	95	1	238	594.3	1	4.201680672	0	0	0	0
10	17:02	96	1	248	597.6	1	4.032258065	0	0	0	0
10	17:02	97	1	266	608	1	3.759398496	0	0	0	0
10	21:00	2	2	12491	57.9	2	0.080057642	1	0	0	0
10	21:00	3	2	3405	65.4	2	0.293685756	1	0	0	0
10	21:00	4	2	665	76.2	2	1.503759399	1	0	0	0
10	21:00	5	2	349	83.6	2	2.865329513	0	0	0	0
10	21:00	6	2	1304	89	2	0.766871166	1	0	0	0
10	21:00	7	2	215	94.3	2	4.651162791	0	0	0	0
10	21:00	8	2	231	97.6	2	4.329004329	0	0	0	0
10	21:00	9	2	228	103.9	2	4.385964912	0	0	0	0
10	21:00	10	2	253	109.2	2	3.95256917	0	0	0	0
10	21:00	11	2	313	111.6	2	3.194888179	0	0	0	0
10	21:00	12	2	257	117.9	2	3.891050584	0	0	0	0
10	21:00	13	2	280	125.3	2	3.571428571	0	0	0	0
10	21:00	14	2	285	134.7	2	3.50877193	0	0	0	0
10	21:00	15	2	353	137.1	2	2.83286119	0	0	0	0
10	21:00	16	2	315	144.5	2	3.174603175	0	0	0	0
10	21:00	17	2	266	153.8	2	3.759398496	0	0	0	0
10	21:00	18	2	219	159.1	2	4.566210046	0	0	0	0
10	21:00	19	2	234	162.4	2	4.273504274	0	0	0	0
10	21:00	20	2	279	171.8	2	3.584229391	0	0	0	0
10	21:00	21	2	241	177.1	2	4.149377593	0	0	0	0
10	21:00	22	2	325	179.6	2	3.076923077	0	0	0	0
10	21:00	23	2	245	188.9	2	4.081632653	0	0	0	0
10	21:00	24	2	247	195.2	2	4.048582996	0	0	0	0
10	21:00	25	2	232	199.5	2	4.310344828	0	0	0	0
10	21:00	26	2	231	209.9	2	4.329004329	0	0	0	0
10	21:00	27	2	278	219.3	2	3.597122302	0	0	0	0
10	21:00	28	2	241	223.6	2	4.149377593	0	0	0	0
10	21:00	29	2	242	226.9	2	4.132231405	0	0	0	0
10	21:00	30	2	288	235.2	2	3.472222222	0	0	0	0
10	21:00	31	2	215	242.6	2	4.651162791	0	0	0	0
10	21:00	32	2	289	245.9	2	3.460207613	0	0	0	0
10	21:00	33	2	257	253.2	2	3.891050584	0	0	0	0
10	21:00	34	2	259	255.5	2	3.861003861	0	0	0	0
10	21:00	35	2	289	264.9	2	3.460207613	0	0	0	0
10	21:00	36	2	293	275.3	2	3.412969283	0	0	0	0
10	21:00	37	2	282	281.7	2	3.546099291	0	0	0	0
10	21:00	38	2	290	284	2	3.448275862	0	0	0	0
10	21:00	39	2	235	290.3	2	4.255319149	0	0	0	0
10	21:00	40	2	241	298.6	2	4.149377593	0	0	0	0
10	21:00	41	2	261	303	2	3.831417625	0	0	0	0
10	21:00	42	2	320	309.3	2	3.125	0	0	0	0
10	21:00	43	2	274	313.7	2	3.649635037	0	0	0	0
10	21:00	44	2	315	320.1	2	3.174603175	0	0	0	0
10	21:00	45	2	236	325.4	2	4.237288136	0	0	0	0
10	21:00	46	2	317	327.8	2	3.154574133	0	0	0	0
10	21:00	47	2	235	331.1	2	4.255319149	0	0	0	0
10	21:00	48	2	244	338.4	2	4.098360656	0	0	0	0
10	21:00	49	2	265	346.7	2	3.773584906	0	0	0	0
10	21:00	50	2	208	356	2	4.807692308	0	0	0	0
10	21:00	51	2	240	361.3	2	4.166666667	0	0	0	0
10	21:00	52	2	233	370.6	2	4.291845494	0	0	0	0
10	21:00	53	2	237	377	2	4.219409283	0	0	0	0
10	21:00	54	2	260	381.3	2	3.846153846	0	0	0	0
10	21:00	55	2	216	386.6	2	4.62962963	0	0	0	0
10	21:00	56	2	257	392.9	2	3.891050584	0	0	0	0
10	21:00	57	2	283	401.3	2	3.533568905	0	0	0	0
10	21:00	58	2	252	411.6	2	3.968253968	0	0	0	0
10	21:00	59	2	261	416	2	3.831417625	0	0	0	0
10	21:00	60	2	258	421.3	2	3.875968992	0	0	0	0
10	21:00	61	2	260	427.6	2	3.846153846	0	0	0	0
10	21:00	62	2	218	435.9	2	4.587155963	0	0	0	0
10	21:00	63	2	292	439.2	2	3.424657534	0	0	0	0
10	21:00	64	2	282	446.6	2	3.546099291	0	0	0	0
10	21:00	65	2	250	451.9	2	4	0	0	0	0
10	21:00	66	2	215	455.2	2	4.651162791	0	0	0	0
10	21:00	67	2	198	459.5	2	5.050505051	0	0	0	0
10	21:00	68	2	415	468	2	2.409638554	0	0	0	0
10	21:00	69	2	320	473.3	2	3.125	0	0	0	0
10	21:00	70	2	327	476.8	2	3.058103976	0	0	0	0
10	21:00	71	2	294	482.1	2	3.401360544	0	0	0	0
10	21:00	72	2	302	492.5	2	3.311258278	0	0	0	0
10	21:00	73	2	272	499.9	2	3.676470588	0	0	0	0
10	21:00	74	2	274	509.3	2	3.649635037	0	0	0	0
10	21:00	75	2	316	519.7	2	3.164556962	0	0	0	0
10	21:00	76	2	279	524	2	3.584229391	0	0	0	0
10	21:00	77	2	283	530.4	2	3.533568905	0	0	0	0
10	21:00	78	2	320	535.8	2	3.125	0	0	0	0
10	21:00	79	2	355	545.2	2	2.816901409	0	0	0	0
10	21:00	80	2	344	547.7	2	2.906976744	0	0	0	0
10	21:00	81	2	263	557	2	3.802281369	0	0	0	0
10	21:00	82	2	286	560.3	2	3.496503497	0	0	0	0
10	21:00	83	2	292	570.7	2	3.424657534	0	0	0	0
10	21:00	84	2	252	574	2	3.968253968	0	0	0	0
10	21:00	85	2	247	579.4	2	4.048582996	0	0	0	0
10	21:00	86	2	278	589.7	2	3.597122302	0	0	0	0
10	21:00	87	2	300	592.1	2	3.333333333	0	0	0	0
10	21:00	88	2	217	602.4	2	4.608294931	0	0	0	0
10	9:00	2	3	254	14.6	3	3.937007874	0	0	0	0
10	9:00	3	3	241	20.9	3	4.149377593	0	0	0	0
10	9:00	4	3	240	29.2	3	4.166666667	0	0	0	0
10	9:00	5	3	257	36.5	3	3.891050584	0	0	0	0
10	9:00	6	3	300	41.9	3	3.333333333	0	0	0	0
10	9:00	7	3	242	52.2	3	4.132231405	0	0	0	0
10	9:00	8	3	316	56.6	3	3.164556962	0	0	0	0
10	9:00	9	3	293	64	3	3.412969283	0	0	0	0
10	9:00	10	3	257	69.3	3	3.891050584	0	0	0	0
10	9:00	11	3	228	78.7	3	4.385964912	0	0	0	0
10	9:00	12	3	278	83	3	3.597122302	0	0	0	0
10	9:00	13	3	213	88.4	3	4.694835681	0	0	0	0
10	9:00	14	3	251	95.7	3	3.984063745	0	0	0	0
10	9:00	15	3	287	102.1	3	3.484320558	0	0	0	0
10	9:00	16	3	260	106.4	3	3.846153846	0	0	0	0
10	9:00	17	3	283	109.7	3	3.533568905	0	0	0	0
10	9:00	18	3	267	117	3	3.745318352	0	0	0	0
10	9:00	19	3	284	119.4	3	3.521126761	0	0	0	0
10	9:00	20	3	223	124.7	3	4.484304933	0	0	0	0
10	9:00	21	3	278	134.1	3	3.597122302	0	0	0	0
10	9:00	22	3	288	136.5	3	3.472222222	0	0	0	0
10	9:00	23	3	241	139.8	3	4.149377593	0	0	0	0
10	9:00	24	3	281	149.2	3	3.558718861	0	0	0	0
10	9:00	25	3	289	159.6	3	3.460207613	0	0	0	0
10	9:00	26	3	235	161.9	3	4.255319149	0	0	0	0
10	9:00	27	3	241	166.2	3	4.149377593	0	0	0	0
10	9:00	28	3	232	171.5	3	4.310344828	0	0	0	0
10	9:00	29	3	256	180.9	3	3.90625	0	0	0	0
10	9:00	30	3	249	183.2	3	4.016064257	0	0	0	0
10	9:00	31	3	251	187.5	3	3.984063745	0	0	0	0
10	9:00	32	3	253	189.8	3	3.95256917	0	0	0	0
10	9:00	33	3	216	197.1	3	4.62962963	0	0	0	0
10	9:00	34	3	259	205.4	3	3.861003861	0	0	0	0
10	9:00	35	3	393	211.9	3	2.544529262	0	0	0	0
10	9:00	36	3	308	216.3	3	3.246753247	0	0	0	0
10	9:00	37	3	342	218.7	3	2.923976608	0	0	0	0
10	9:00	38	3	320	222.1	3	3.125	0	0	0	0
10	9:00	39	3	310	231.5	3	3.225806452	0	0	0	0
10	9:00	40	3	254	234.8	3	3.937007874	0	0	0	0
10	9:00	41	3	286	239.1	3	3.496503497	0	0	0	0
10	9:00	42	3	172	247.4	3	5.813953488	0	0	0	0
10	9:00	43	3	250	252.7	3	4	0	0	0	0
10	9:00	44	3	252	257.1	3	3.968253968	0	0	0	0
10	9:00	45	3	302	265.4	3	3.311258278	0	0	0	0
10	9:00	46	3	324	275.8	3	3.086419753	0	0	0	0
10	9:00	47	3	440	283.4	3	2.272727273	0	0	0	0
10	9:00	48	3	265	287.7	3	3.773584906	0	0	0	0
10	9:00	49	3	255	295	3	3.921568628	0	0	0	0
10	9:00	50	3	285	304.4	3	3.50877193	0	0	0	0
10	9:00	51	3	329	310.8	3	3.039513678	0	0	0	0
10	9:00	52	3	300	314.2	3	3.333333333	0	0	0	0
10	9:00	53	3	222	322.5	3	4.504504505	0	0	0	0
10	9:00	54	3	249	329.8	3	4.016064257	0	0	0	0
10	9:00	55	3	271	333.1	3	3.6900369	0	0	0	0
10	9:00	56	3	448	340.6	3	2.232142857	0	0	0	0
10	9:00	57	3	338	343.1	3	2.958579882	0	0	0	0
10	9:00	58	3	329	350.5	3	3.039513678	0	0	0	0
10	9:00	59	3	286	356.9	3	3.496503497	0	0	0	0
10	9:00	60	3	263	361.2	3	3.802281369	0	0	0	0
10	9:00	61	3	315	364.5	3	3.174603175	0	0	0	0
10	9:00	62	3	282	370.9	3	3.546099291	0	0	0	0
10	9:00	63	3	255	376.2	3	3.921568628	0	0	0	0
10	9:00	64	3	362	384.6	3	2.762430939	0	0	0	0
10	9:00	65	3	302	387	3	3.311258278	0	0	0	0
10	9:00	66	3	236	393.3	3	4.237288136	0	0	0	0
10	9:00	67	3	219	396.6	3	4.566210046	0	0	0	0
10	9:00	68	3	243	403.9	3	4.115226337	0	0	0	0
10	9:00	69	3	236	412.2	3	4.237288136	0	0	0	0
10	9:00	70	3	275	414.6	3	3.636363636	0	0	0	0
10	9:00	71	3	237	418.9	3	4.219409283	0	0	0	0
10	9:00	72	3	267	428.3	3	3.745318352	0	0	0	0
10	9:00	73	3	242	433.6	3	4.132231405	0	0	0	0
10	9:00	74	3	227	443.9	3	4.405286344	0	0	0	0
10	9:00	75	3	323	450.3	3	3.095975232	0	0	0	0
10	9:00	76	3	258	453.6	3	3.875968992	0	0	0	0
10	9:00	77	3	288	464	3	3.472222222	0	0	0	0
10	9:00	78	3	342	466.4	3	2.923976608	0	0	0	0
10	9:00	79	3	706	470.1	3	1.416430595	1	0	0	0
10	9:00	80	3	273	474.5	3	3.663003663	0	0	0	0
10	9:00	81	3	278	476.9	3	3.597122302	0	0	0	0
10	9:00	82	3	244	484.2	3	4.098360656	0	0	0	0
10	9:00	83	3	232	487.5	3	4.310344828	0	0	0	0
10	9:00	84	3	318	492.8	3	3.144654088	0	0	0	0
10	9:00	85	3	234	501.1	3	4.273504274	0	0	0	0
10	9:00	86	3	258	504.4	3	3.875968992	0	0	0	0
10	9:00	87	3	239	513.8	3	4.184100418	0	0	0	0
10	9:00	88	3	278	522.1	3	3.597122302	0	0	0	0
10	9:00	89	3	283	526.5	3	3.533568905	0	0	0	0
10	9:00	90	3	276	528.9	3	3.623188406	0	0	0	0
10	9:00	91	3	574	535.5	3	1.742160279	1	0	0	0
10	9:00	92	3	292	543.9	3	3.424657534	0	0	0	0
10	9:00	93	3	238	554.2	3	4.201680672	0	0	0	0
10	9:00	94	3	225	557.5	3	4.444444444	0	0	0	0
10	9:00	95	3	258	567.8	3	3.875968992	0	0	0	0
10	9:00	96	3	241	573.1	3	4.149377593	0	0	0	0
10	9:00	97	3	221	580.5	3	4.524886878	0	0	0	0
10	9:00	98	3	336	589.9	3	2.976190476	0	0	0	0
10	9:00	99	3	291	596.3	3	3.436426117	0	0	0	0
10	9:00	100	3	266	604.6	3	3.759398496	0	0	0	0
10	13:52	2	4	838	11.3	4	1.193317422	1	0	0	0
10	13:52	3	4	280	15.7	4	3.571428571	0	0	0	0
10	13:52	4	4	292	26.1	4	3.424657534	0	0	0	0
10	13:52	5	4	223	30.4	4	4.484304933	0	0	0	0
10	13:52	6	4	282	40.8	4	3.546099291	0	0	0	0
10	13:52	7	4	596	50.5	4	1.677852349	1	0	0	0
10	13:52	8	4	213	57.8	4	4.694835681	0	0	0	0
10	13:52	9	4	345	62.2	4	2.898550725	0	0	0	0
10	13:52	10	4	250	68.5	4	4	0	0	0	0
10	13:52	11	4	255	77.9	4	3.921568628	0	0	0	0
10	13:52	12	4	388	80.4	4	2.577319588	0	0	0	0
10	13:52	13	4	277	85.7	4	3.610108303	0	0	0	0
10	13:52	14	4	322	92.1	4	3.105590062	0	0	0	0
10	13:52	15	4	310	95.5	4	3.225806452	0	0	0	0
10	13:52	16	4	216	99.8	4	4.62962963	0	0	0	0
10	13:52	17	4	235	103.1	4	4.255319149	0	0	0	0
10	13:52	18	4	287	110.5	4	3.484320558	0	0	0	0
10	13:52	19	4	242	119.8	4	4.132231405	0	0	0	0
10	13:52	20	4	219	125.1	4	4.566210046	0	0	0	0
10	13:52	21	4	252	133.4	4	3.968253968	0	0	0	0
10	13:52	22	4	246	136.7	4	4.06504065	0	0	0	0
10	13:52	23	4	251	139	4	3.984063745	0	0	0	0
10	13:52	24	4	235	148.4	4	4.255319149	0	0	0	0
10	13:52	25	4	280	151.7	4	3.571428571	0	0	0	0
10	13:52	26	4	250	158	4	4	0	0	0	0
10	13:52	27	4	341	168.5	4	2.93255132	0	0	0	0
10	13:52	28	4	218	175.8	4	4.587155963	0	0	0	0
10	13:52	29	4	537	178.3	4	1.862197393	1	0	0	0
10	13:52	30	4	234	181.6	4	4.273504274	0	0	0	0
10	13:52	31	4	253	186	4	3.95256917	0	0	0	0
10	13:52	32	4	280	188.3	4	3.571428571	0	0	0	0
10	13:52	33	4	297	197.7	4	3.367003367	0	0	0	0
10	13:52	34	4	327	206.1	4	3.058103976	0	0	0	0
10	13:52	35	4	254	210.5	4	3.937007874	0	0	0	0
10	13:52	36	4	256	219.8	4	3.90625	0	0	0	0
10	13:52	37	4	283	230.2	4	3.533568905	0	0	0	0
10	13:52	38	4	302	235.6	4	3.311258278	0	0	0	0
10	13:52	39	4	388	246.1	4	2.577319588	0	0	0	0
10	13:52	40	4	278	249.4	4	3.597122302	0	0	0	0
10	13:52	41	4	286	259.8	4	3.496503497	0	0	0	0
10	13:52	42	4	330	264.2	4	3.03030303	0	0	0	0
10	13:52	43	4	309	272.6	4	3.236245955	0	0	0	0
10	13:52	44	4	216	277.9	4	4.62962963	0	0	0	0
10	13:52	45	4	257	287.3	4	3.891050584	0	0	0	0
10	13:52	46	4	330	292.7	4	3.03030303	0	0	0	0
10	13:52	47	4	273	301	4	3.663003663	0	0	0	0
10	13:52	48	4	410	303.5	4	2.43902439	0	0	0	0
10	13:52	49	4	262	313.8	4	3.816793893	0	0	0	0
10	13:52	50	4	238	317.1	4	4.201680672	0	0	0	0
10	13:52	51	4	324	324.6	4	3.086419753	0	0	0	0
10	13:52	52	4	244	327.9	4	4.098360656	0	0	0	0
10	13:52	53	4	256	330.2	4	3.90625	0	0	0	0
10	13:52	54	4	258	339.5	4	3.875968992	0	0	0	0
10	13:52	55	4	299	341.9	4	3.344481605	0	0	0	0
10	13:52	56	4	276	350.2	4	3.623188406	0	0	0	0
10	13:52	57	4	298	353.6	4	3.355704698	0	0	0	0
10	13:52	58	4	414	360	4	2.415458937	0	0	0	0
10	13:52	59	4	287	365.4	4	3.484320558	0	0	0	0
10	13:52	60	4	262	371.7	4	3.816793893	0	0	0	0
10	13:52	61	4	312	379.1	4	3.205128205	0	0	0	0
10	13:52	62	4	427	387.6	4	2.341920375	0	0	0	0
10	13:52	63	4	303	390.9	4	3.300330033	0	0	0	0
10	13:52	64	4	247	401.2	4	4.048582996	0	0	0	0
10	13:52	65	4	294	407.6	4	3.401360544	0	0	0	0
10	13:52	66	4	331	410	4	3.021148036	0	0	0	0
10	13:52	67	4	280	414.4	4	3.571428571	0	0	0	0
10	13:52	68	4	290	417.8	4	3.448275862	0	0	0	0
10	13:52	69	4	327	424.2	4	3.058103976	0	0	0	0
10	13:52	70	4	235	427.5	4	4.255319149	0	0	0	0
10	13:52	71	4	290	434.8	4	3.448275862	0	0	0	0
10	13:52	72	4	266	437.2	4	3.759398496	0	0	0	0
10	13:52	73	4	241	442.5	4	4.149377593	0	0	0	0
10	13:52	74	4	216	448.8	4	4.62962963	0	0	0	0
10	13:52	75	4	241	458.1	4	4.149377593	0	0	0	0
10	13:52	76	4	270	463.5	4	3.703703704	0	0	0	0
10	13:52	77	4	359	471.9	4	2.78551532	0	0	0	0
10	13:52	78	4	246	477.2	4	4.06504065	0	0	0	0
10	13:52	79	4	246	484.6	4	4.06504065	0	0	0	0
10	13:52	80	4	257	493.9	4	3.891050584	0	0	0	0
10	13:52	81	4	327	502.3	4	3.058103976	0	0	0	0
10	13:52	82	4	309	508.7	4	3.236245955	0	0	0	0
10	13:52	83	4	315	518.1	4	3.174603175	0	0	0	0
10	13:52	84	4	271	528.4	4	3.6900369	0	0	0	0
10	13:52	85	4	268	532.8	4	3.731343284	0	0	0	0
10	13:52	86	4	299	542.2	4	3.344481605	0	0	0	0
10	13:52	87	4	350	550.6	4	2.857142857	0	0	0	0
10	13:52	88	4	559	553.3	4	1.788908766	1	0	0	0
10	13:52	89	4	305	560.6	4	3.278688525	0	0	0	0
10	13:52	90	4	278	564	4	3.597122302	0	0	0	0
10	13:52	91	4	204	570.2	4	4.901960784	0	0	0	0
10	13:52	92	4	330	579.7	4	3.03030303	0	0	0	0
10	13:52	93	4	277	587	4	3.610108303	0	0	0	0
10	13:52	94	4	411	589.5	4	2.433090024	0	0	0	0
10	13:52	95	4	288	595.9	4	3.472222222	0	0	0	0
10	13:52	96	4	276	600.3	4	3.623188406	0	0	0	0
10	17:00	2	5	303	15	5	3.300330033	0	0	0	0
10	17:00	3	5	243	24.3	5	4.115226337	0	0	0	0
10	17:00	4	5	301	26.7	5	3.322259136	0	0	0	0
10	17:00	5	5	292	36.1	5	3.424657534	0	0	0	0
10	17:00	6	5	237	41.4	5	4.219409283	0	0	0	0
10	17:00	7	5	209	48.7	5	4.784688995	0	0	0	0
10	17:00	8	5	263	51	5	3.802281369	0	0	0	0
10	17:00	9	5	260	54.3	5	3.846153846	0	0	0	0
10	17:00	10	5	304	56.6	5	3.289473684	0	0	0	0
10	17:00	11	5	214	64.9	5	4.672897196	0	0	0	0
10	17:00	12	5	323	75.4	5	3.095975232	0	0	0	0
10	17:00	13	5	262	78.7	5	3.816793893	0	0	0	0
10	17:00	14	5	310	81	5	3.225806452	0	0	0	0
10	17:00	15	5	227	84.3	5	4.405286344	0	0	0	0
10	17:00	16	5	318	86.7	5	3.144654088	0	0	0	0
10	17:00	17	5	260	94	5	3.846153846	0	0	0	0
10	17:00	18	5	281	103.4	5	3.558718861	0	0	0	0
10	17:00	19	5	249	110.7	5	4.016064257	0	0	0	0
10	17:00	20	5	283	115.1	5	3.533568905	0	0	0	0
10	17:00	21	5	370	121.5	5	2.702702703	0	0	0	0
10	17:00	22	5	281	129.8	5	3.558718861	0	0	0	0
10	17:00	23	5	266	140.2	5	3.759398496	0	0	0	0
10	17:00	24	5	248	148.5	5	4.032258065	0	0	0	0
10	17:00	25	5	327	152.9	5	3.058103976	0	0	0	0
10	17:00	26	5	311	161.3	5	3.215434084	0	0	0	0
10	17:00	27	5	357	164.7	5	2.801120448	0	0	0	0
10	17:00	28	5	287	169.1	5	3.484320558	0	0	0	0
10	17:00	29	5	233	174.4	5	4.291845494	0	0	0	0
10	17:00	30	5	239	178.7	5	4.184100418	0	0	0	0
10	17:00	31	5	217	186	5	4.608294931	0	0	0	0
10	17:00	32	5	214	192.3	5	4.672897196	0	0	0	0
10	17:00	33	5	248	202.7	5	4.032258065	0	0	0	0
10	17:00	34	5	318	205	5	3.144654088	0	0	0	0
10	17:00	35	5	364	212.5	5	2.747252747	0	0	0	0
10	17:00	36	5	254	217.8	5	3.937007874	0	0	0	0
10	17:00	37	5	315	225.1	5	3.174603175	0	0	0	0
10	17:00	38	5	266	230.5	5	3.759398496	0	0	0	0
10	17:00	39	5	243	238.8	5	4.115226337	0	0	0	0
10	17:00	40	5	299	241.1	5	3.344481605	0	0	0	0
10	17:00	41	5	316	249.5	5	3.164556962	0	0	0	0
10	17:00	42	5	377	254.9	5	2.652519894	0	0	0	0
10	17:00	43	5	254	263.2	5	3.937007874	0	0	0	0
10	17:00	44	5	244	267.5	5	4.098360656	0	0	0	0
10	17:00	45	5	217	274.8	5	4.608294931	0	0	0	0
10	17:00	46	5	283	278.2	5	3.533568905	0	0	0	0
10	17:00	47	5	211	284.5	5	4.739336493	0	0	0	0
10	17:00	48	5	308	287.8	5	3.246753247	0	0	0	0
10	17:00	49	5	292	290.2	5	3.424657534	0	0	0	0
10	17:00	50	5	287	297.5	5	3.484320558	0	0	0	0
10	17:00	51	5	294	305.9	5	3.401360544	0	0	0	0
10	17:00	52	5	282	309.2	5	3.546099291	0	0	0	0
10	17:00	53	5	404	313.7	5	2.475247525	0	0	0	0
10	17:00	54	5	349	321.1	5	2.865329513	0	0	0	0
10	17:00	55	5	286	331.5	5	3.496503497	0	0	0	0
10	17:00	56	5	319	333.9	5	3.134796238	0	0	0	0
10	17:00	57	5	242	338.2	5	4.132231405	0	0	0	0
10	17:00	58	5	285	345.6	5	3.50877193	0	0	0	0
10	17:00	59	5	344	350	5	2.906976744	0	0	0	0
10	17:00	60	5	296	360.4	5	3.378378378	0	0	0	0
10	17:00	61	5	279	368.8	5	3.584229391	0	0	0	0
10	17:00	62	5	332	379.2	5	3.012048193	0	0	0	0
10	17:00	63	5	456	385.7	5	2.192982456	0	0	0	0
10	17:00	64	5	331	389.1	5	3.021148036	0	0	0	0
10	17:00	65	5	315	397.5	5	3.174603175	0	0	0	0
10	17:00	66	5	281	399.9	5	3.558718861	0	0	0	0
10	17:00	67	5	279	403.2	5	3.584229391	0	0	0	0
10	17:00	68	5	265	405.5	5	3.773584906	0	0	0	0
10	17:00	69	5	267	410.8	5	3.745318352	0	0	0	0
10	17:00	70	5	243	413.1	5	4.115226337	0	0	0	0
10	17:00	71	5	268	418.5	5	3.731343284	0	0	0	0
10	17:00	72	5	229	425.8	5	4.366812227	0	0	0	0
10	17:00	73	5	241	435.2	5	4.149377593	0	0	0	0
10	17:00	74	5	245	440.5	5	4.081632653	0	0	0	0
10	17:00	75	5	264	450.8	5	3.787878788	0	0	0	0
10	17:00	76	5	291	453.2	5	3.436426117	0	0	0	0
10	17:00	77	5	331	459.6	5	3.021148036	0	0	0	0
10	17:00	78	5	261	466.9	5	3.831417625	0	0	0	0
10	17:00	79	5	330	475.3	5	3.03030303	0	0	0	0
10	17:00	80	5	298	484.7	5	3.355704698	0	0	0	0
10	17:00	81	5	334	488.1	5	2.994011976	0	0	0	0
10	17:00	82	5	255	493.5	5	3.921568628	0	0	0	0
10	17:00	83	5	269	503.8	5	3.717472119	0	0	0	0
10	17:00	84	5	245	510.1	5	4.081632653	0	0	0	0
10	17:00	85	5	297	518.5	5	3.367003367	0	0	0	0
10	17:00	86	5	292	522.9	5	3.424657534	0	0	0	0
10	17:00	87	5	219	532.2	5	4.566210046	0	0	0	0
10	17:00	88	5	316	535.6	5	3.164556962	0	0	0	0
10	17:00	89	5	250	543.9	5	4	0	0	0	0
10	17:00	90	5	254	547.2	5	3.937007874	0	0	0	0
10	17:00	91	5	236	549.5	5	4.237288136	0	0	0	0
10	17:00	92	5	262	557.8	5	3.816793893	0	0	0	0
10	17:00	93	5	399	567.3	5	2.506265664	0	0	0	0
10	17:00	94	5	298	570.6	5	3.355704698	0	0	0	0
10	17:00	95	5	325	578	5	3.076923077	0	0	0	0
10	17:00	96	5	282	587.4	5	3.546099291	0	0	0	0
10	17:00	97	5	309	593.8	5	3.236245955	0	0	0	0
10	17:00	98	5	391	596.3	5	2.557544757	0	0	0	0
10	17:00	99	5	407	601.8	5	2.457002457	0	0	0	0
10	21:00	2	6	298	18.8	6	3.355704698	0	0	0	0
10	21:00	3	6	294	21.1	6	3.401360544	0	0	0	0
10	21:00	4	6	296	26.5	6	3.378378378	0	0	0	0
10	21:00	5	6	322	30.9	6	3.105590062	0	0	0	0
10	21:00	6	6	242	39.2	6	4.132231405	0	0	0	0
10	21:00	7	6	287	41.6	6	3.484320558	0	0	0	0
10	21:00	8	6	256	49.9	6	3.90625	0	0	0	0
10	21:00	9	6	215	56.2	6	4.651162791	0	0	0	0
10	21:00	10	6	317	66.6	6	3.154574133	0	0	0	0
10	21:00	11	6	255	70.9	6	3.921568628	0	0	0	0
10	21:00	12	6	267	81.2	6	3.745318352	0	0	0	0
10	21:00	13	6	279	90.6	6	3.584229391	0	0	0	0
10	21:00	14	6	247	96.9	6	4.048582996	0	0	0	0
10	21:00	15	6	282	105.3	6	3.546099291	0	0	0	0
10	21:00	16	6	333	107.7	6	3.003003003	0	0	0	0
10	21:00	17	6	280	116.1	6	3.571428571	0	0	0	0
10	21:00	18	6	233	122.4	6	4.291845494	0	0	0	0
10	21:00	19	6	216	127.7	6	4.62962963	0	0	0	0
10	21:00	20	6	272	132.1	6	3.676470588	0	0	0	0
10	21:00	21	6	219	142.4	6	4.566210046	0	0	0	0
10	21:00	22	6	300	150.8	6	3.333333333	0	0	0	0
10	21:00	23	6	263	160.1	6	3.802281369	0	0	0	0
10	21:00	24	6	234	168.4	6	4.273504274	0	0	0	0
10	21:00	25	6	281	175.8	6	3.558718861	0	0	0	0
10	21:00	26	6	309	186.1	6	3.236245955	0	0	0	0
10	21:00	27	6	255	190.5	6	3.921568628	0	0	0	0
10	21:00	28	6	257	197.8	6	3.891050584	0	0	0	0
10	21:00	29	6	253	203.1	6	3.95256917	0	0	0	0
10	21:00	30	6	257	206.4	6	3.891050584	0	0	0	0
10	21:00	31	6	244	210.7	6	4.098360656	0	0	0	0
10	21:00	32	6	264	217.1	6	3.787878788	0	0	0	0
10	21:00	33	6	360	226.5	6	2.777777778	0	0	0	0
10	21:00	34	6	312	228.9	6	3.205128205	0	0	0	0
10	21:00	35	6	321	238.3	6	3.115264798	0	0	0	0
10	21:00	36	6	353	244.7	6	2.83286119	0	0	0	0
10	21:00	37	6	226	250	6	4.424778761	0	0	0	0
10	21:00	38	6	234	252.3	6	4.273504274	0	0	0	0
10	21:00	39	6	214	260.6	6	4.672897196	0	0	0	0
10	21:00	40	6	271	263	6	3.6900369	0	0	0	0
10	21:00	41	6	279	273.4	6	3.584229391	0	0	0	0
10	21:00	42	6	218	276.7	6	4.587155963	0	0	0	0
10	21:00	43	6	348	279.1	6	2.873563218	0	0	0	0
10	21:00	44	6	294	283.5	6	3.401360544	0	0	0	0
10	21:00	45	6	289	292.9	6	3.460207613	0	0	0	0
10	21:00	46	6	349	295.3	6	2.865329513	0	0	0	0
10	21:00	47	6	214	301.6	6	4.672897196	0	0	0	0
10	21:00	48	6	303	311	6	3.300330033	0	0	0	0
10	21:00	49	6	248	316.3	6	4.032258065	0	0	0	0
10	21:00	50	6	324	318.7	6	3.086419753	0	0	0	0
10	21:00	51	6	326	327.1	6	3.067484663	0	0	0	0
10	21:00	52	6	284	337.5	6	3.521126761	0	0	0	0
10	21:00	53	6	230	346.9	6	4.347826087	0	0	0	0
10	21:00	54	6	251	353.2	6	3.984063745	0	0	0	0
10	21:00	55	6	317	361.5	6	3.154574133	0	0	0	0
10	21:00	56	6	394	367	6	2.538071066	0	0	0	0
10	21:00	57	6	305	375.4	6	3.278688525	0	0	0	0
10	21:00	58	6	328	377.8	6	3.048780488	0	0	0	0
10	21:00	59	6	254	382.1	6	3.937007874	0	0	0	0
10	21:00	60	6	267	384.4	6	3.745318352	0	0	0	0
10	21:00	61	6	249	388.8	6	4.016064257	0	0	0	0
10	21:00	62	6	314	394.1	6	3.184713376	0	0	0	0
10	21:00	63	6	287	396.5	6	3.484320558	0	0	0	0
10	21:00	64	6	309	404.9	6	3.236245955	0	0	0	0
10	21:00	65	6	316	408.2	6	3.164556962	0	0	0	0
10	21:00	66	6	266	418.5	6	3.759398496	0	0	0	0
10	21:00	67	6	250	425.8	6	4	0	0	0	0
10	21:00	68	6	290	428.2	6	3.448275862	0	0	0	0
10	21:00	69	6	292	436.5	6	3.424657534	0	0	0	0
10	21:00	70	6	271	442.9	6	3.6900369	0	0	0	0
10	21:00	71	6	240	445.2	6	4.166666667	0	0	0	0
10	21:00	72	6	216	449.6	6	4.62962963	0	0	0	0
10	21:00	73	6	303	454.9	6	3.300330033	0	0	0	0
10	21:00	74	6	236	459.3	6	4.237288136	0	0	0	0
10	21:00	75	6	268	469.6	6	3.731343284	0	0	0	0
10	21:00	76	6	295	479	6	3.389830509	0	0	0	0
10	21:00	77	6	329	482.4	6	3.039513678	0	0	0	0
10	21:00	78	6	239	486.7	6	4.184100418	0	0	0	0
10	21:00	79	6	310	495.1	6	3.225806452	0	0	0	0
10	21:00	80	6	300	500.5	6	3.333333333	0	0	0	0
10	21:00	81	6	300	506.9	6	3.333333333	0	0	0	0
10	21:00	82	6	344	509.3	6	2.906976744	0	0	0	0
10	21:00	83	6	279	517.6	6	3.584229391	0	0	0	0
10	21:00	84	6	327	520	6	3.058103976	0	0	0	0
10	21:00	85	6	279	527.4	6	3.584229391	0	0	0	0
10	21:00	86	6	283	537.8	6	3.533568905	0	0	0	0
10	21:00	87	6	290	544.1	6	3.448275862	0	0	0	0
10	21:00	88	6	267	554.5	6	3.745318352	0	0	0	0
10	21:00	89	6	301	557.8	6	3.322259136	0	0	0	0
10	21:00	90	6	244	566.1	6	4.098360656	0	0	0	0
10	21:00	91	6	278	573.5	6	3.597122302	0	0	0	0
10	21:00	92	6	315	576.8	6	3.174603175	0	0	0	0
10	21:00	93	6	259	585.1	6	3.861003861	0	0	0	0
10	21:00	94	6	216	594.5	6	4.62962963	0	0	0	0
10	21:00	95	6	265	599.8	6	3.773584906	0	0	0	0
10	23:00	2	7	336	12.8	7	2.976190476	0	0	0	0
10	23:00	3	7	279	17.2	7	3.584229391	0	0	0	0
10	23:00	4	7	317	22.6	7	3.154574133	0	0	0	0
10	23:00	5	7	256	26.9	7	3.90625	0	0	0	0
10	23:00	6	7	283	37.3	7	3.533568905	0	0	0	0
10	23:00	7	7	347	40.7	7	2.88184438	0	0	0	0
10	23:00	8	7	300	43.1	7	3.333333333	0	0	0	0
10	23:00	9	7	294	50.4	7	3.401360544	0	0	0	0
10	23:00	10	7	234	56.7	7	4.273504274	0	0	0	0
10	23:00	11	7	253	60	7	3.95256917	0	0	0	0
10	23:00	12	7	235	70.4	7	4.255319149	0	0	0	0
10	23:00	13	7	253	75.7	7	3.95256917	0	0	0	0
10	23:00	14	7	255	82	7	3.921568628	0	0	0	0
10	23:00	15	7	219	89.3	7	4.566210046	0	0	0	0
10	23:00	16	7	350	94.7	7	2.857142857	0	0	0	0
10	23:00	17	7	218	103	7	4.587155963	0	0	0	0
10	23:00	18	7	339	105.5	7	2.949852507	0	0	0	0
10	23:00	19	7	300	111.8	7	3.333333333	0	0	0	0
10	23:00	20	7	304	116.2	7	3.289473684	0	0	0	0
10	23:00	21	7	299	118.6	7	3.344481605	0	0	0	0
10	23:00	22	7	236	121.9	7	4.237288136	0	0	0	0
10	23:00	23	7	216	131.2	7	4.62962963	0	0	0	0
10	23:00	24	7	263	137.5	7	3.802281369	0	0	0	0
10	23:00	25	7	266	145.8	7	3.759398496	0	0	0	0
10	23:00	26	7	325	148.2	7	3.076923077	0	0	0	0
10	23:00	27	7	302	154.6	7	3.311258278	0	0	0	0
10	23:00	28	7	289	165	7	3.460207613	0	0	0	0
10	23:00	29	7	280	169.4	7	3.571428571	0	0	0	0
10	23:00	30	7	277	178.8	7	3.610108303	0	0	0	0
10	23:00	31	7	302	185.2	7	3.311258278	0	0	0	0
10	23:00	32	7	293	192.5	7	3.412969283	0	0	0	0
10	23:00	33	7	257	200.8	7	3.891050584	0	0	0	0
10	23:00	34	7	475	203.3	7	2.105263158	0	0	0	0
10	23:00	35	7	270	208.7	7	3.703703704	0	0	0	0
10	23:00	36	7	332	219.2	7	3.012048193	0	0	0	0
10	23:00	37	7	320	221.5	7	3.125	0	0	0	0
10	23:00	38	7	213	225.9	7	4.694835681	0	0	0	0
10	23:00	39	7	318	234.2	7	3.144654088	0	0	0	0
10	23:00	40	7	396	236.7	7	2.525252525	0	0	0	0
10	23:00	41	7	309	243	7	3.236245955	0	0	0	0
10	23:00	42	7	240	247.4	7	4.166666667	0	0	0	0
10	23:00	43	7	236	254.7	7	4.237288136	0	0	0	0
10	23:00	44	7	218	260	7	4.587155963	0	0	0	0
10	23:00	45	7	226	267.3	7	4.424778761	0	0	0	0
10	23:00	46	7	319	272.7	7	3.134796238	0	0	0	0
10	23:00	47	7	276	281.1	7	3.623188406	0	0	0	0
10	23:00	48	7	238	288.4	7	4.201680672	0	0	0	0
10	23:00	49	7	286	296.7	7	3.496503497	0	0	0	0
10	23:00	50	7	267	307	7	3.745318352	0	0	0	0
10	23:00	51	7	477	309.6	7	2.096436059	0	0	0	0
10	23:00	52	7	331	317	7	3.021148036	0	0	0	0
10	23:00	53	7	292	325.3	7	3.424657534	0	0	0	0
10	23:00	54	7	252	329.7	7	3.968253968	0	0	0	0
10	23:00	55	7	280	340	7	3.571428571	0	0	0	0
10	23:00	56	7	284	348.4	7	3.521126761	0	0	0	0
10	23:00	57	7	443	355.9	7	2.257336343	0	0	0	0
10	23:00	58	7	325	358.3	7	3.076923077	0	0	0	0
10	23:00	59	7	214	365.6	7	4.672897196	0	0	0	0
10	23:00	60	7	441	368.2	7	2.267573696	0	0	0	0
10	23:00	61	7	305	374.5	7	3.278688525	0	0	0	0
10	23:00	62	7	248	378.9	7	4.032258065	0	0	0	0
10	23:00	63	7	266	381.2	7	3.759398496	0	0	0	0
10	23:00	64	7	291	389.5	7	3.436426117	0	0	0	0
10	23:00	65	7	349	395	7	2.865329513	0	0	0	0
10	23:00	66	7	258	405.3	7	3.875968992	0	0	0	0
10	23:00	67	7	277	409.7	7	3.610108303	0	0	0	0
10	23:00	68	7	293	420.1	7	3.412969283	0	0	0	0
10	23:00	69	7	270	426.4	7	3.703703704	0	0	0	0
10	23:00	70	7	282	430.8	7	3.546099291	0	0	0	0
10	23:00	71	7	255	437.2	7	3.921568628	0	0	0	0
10	23:00	72	7	369	442.6	7	2.7100271	0	0	0	0
10	23:00	73	7	317	453	7	3.154574133	0	0	0	0
10	23:00	74	7	313	462.4	7	3.194888179	0	0	0	0
10	23:00	75	7	274	468.7	7	3.649635037	0	0	0	0
10	23:00	76	7	271	477.1	7	3.6900369	0	0	0	0
10	23:00	77	7	290	483.5	7	3.448275862	0	0	0	0
10	23:00	78	7	237	487.8	7	4.219409283	0	0	0	0
10	23:00	79	7	321	497.2	7	3.115264798	0	0	0	0
10	23:00	80	7	251	502.5	7	3.984063745	0	0	0	0
10	23:00	81	7	468	506	7	2.136752137	0	0	0	0
10	23:00	82	7	328	508.4	7	3.048780488	0	0	0	0
10	23:00	83	7	313	512.8	7	3.194888179	0	0	0	0
10	23:00	84	7	259	519.2	7	3.861003861	0	0	0	0
10	23:00	85	7	273	528.5	7	3.663003663	0	0	0	0
10	23:00	86	7	214	536.8	7	4.672897196	0	0	0	0
10	23:00	87	7	320	543.2	7	3.125	0	0	0	0
10	23:00	88	7	281	548.6	7	3.558718861	0	0	0	0
10	23:00	89	7	218	554.9	7	4.587155963	0	0	0	0
10	23:00	90	7	234	562.2	7	4.273504274	0	0	0	0
10	23:00	91	7	279	572.6	7	3.584229391	0	0	0	0
10	23:00	92	7	284	577	7	3.521126761	0	0	0	0
10	23:00	93	7	232	587.3	7	4.310344828	0	0	0	0
10	23:00	94	7	300	591.7	7	3.333333333	0	0	0	0
10	23:00	95	7	287	602.1	7	3.484320558	0	0	0	0
10	1:00	2	8	278	14.9	8	3.597122302	0	0	0	0
10	1:00	3	8	330	17.4	8	3.03030303	0	0	0	0
10	1:00	4	8	300	20.7	8	3.333333333	0	0	0	0
10	1:00	5	8	407	27.2	8	2.457002457	0	0	0	0
10	1:00	6	8	225	36.5	8	4.444444444	0	0	0	0
10	1:00	7	8	242	42.8	8	4.132231405	0	0	0	0
10	1:00	8	8	255	52.2	8	3.921568628	0	0	0	0
10	1:00	9	8	347	55.6	8	2.88184438	0	0	0	0
10	1:00	10	8	278	66	8	3.597122302	0	0	0	0
10	1:00	11	8	267	74.3	8	3.745318352	0	0	0	0
10	1:00	12	8	476	81.8	8	2.100840336	0	0	0	0
10	1:00	13	8	293	91.2	8	3.412969283	0	0	0	0
10	1:00	14	8	291	99.5	8	3.436426117	0	0	0	0
10	1:00	15	8	290	105.9	8	3.448275862	0	0	0	0
10	1:00	16	8	346	110.3	8	2.89017341	0	0	0	0
10	1:00	17	8	263	113.6	8	3.802281369	0	0	0	0
10	1:00	18	8	316	116	8	3.164556962	0	0	0	0
10	1:00	19	8	304	126.4	8	3.289473684	0	0	0	0
10	1:00	20	8	317	128.7	8	3.154574133	0	0	0	0
10	1:00	21	8	269	132.1	8	3.717472119	0	0	0	0
10	1:00	22	8	241	138.4	8	4.149377593	0	0	0	0
10	1:00	23	8	299	148.8	8	3.344481605	0	0	0	0
10	1:00	24	8	426	156.3	8	2.34741784	0	0	0	0
10	1:00	25	8	299	159.6	8	3.344481605	0	0	0	0
10	1:00	26	8	291	169	8	3.436426117	0	0	0	0
10	1:00	27	8	300	177.4	8	3.333333333	0	0	0	0
10	1:00	28	8	249	186.7	8	4.016064257	0	0	0	0
10	1:00	29	8	254	190	8	3.937007874	0	0	0	0
10	1:00	30	8	215	192.3	8	4.651162791	0	0	0	0
10	1:00	31	8	447	202.8	8	2.237136465	0	0	0	0
10	1:00	32	8	280	208.2	8	3.571428571	0	0	0	0
10	1:00	33	8	219	215.5	8	4.566210046	0	0	0	0
10	1:00	34	8	214	225.9	8	4.672897196	0	0	0	0
10	1:00	35	8	282	234.2	8	3.546099291	0	0	0	0
10	1:00	36	8	213	239.5	8	4.694835681	0	0	0	0
10	1:00	37	8	276	249.9	8	3.623188406	0	0	0	0
10	1:00	38	8	263	257.2	8	3.802281369	0	0	0	0
10	1:00	39	8	261	263.5	8	3.831417625	0	0	0	0
10	1:00	40	8	307	270.9	8	3.25732899	0	0	0	0
10	1:00	41	8	248	276.2	8	4.032258065	0	0	0	0
10	1:00	42	8	221	285.6	8	4.524886878	0	0	0	0
10	1:00	43	8	216	291.9	8	4.62962963	0	0	0	0
10	1:00	44	8	313	295.2	8	3.194888179	0	0	0	0
10	1:00	45	8	255	299.6	8	3.921568628	0	0	0	0
10	1:00	46	8	367	302	8	2.72479564	0	0	0	0
10	1:00	47	8	349	310.4	8	2.865329513	0	0	0	0
10	1:00	48	8	247	317.7	8	4.048582996	0	0	0	0
10	1:00	49	8	316	327.1	8	3.164556962	0	0	0	0
10	1:00	50	8	249	335.4	8	4.016064257	0	0	0	0
10	1:00	51	8	289	345.8	8	3.460207613	0	0	0	0
10	1:00	52	8	308	350.2	8	3.246753247	0	0	0	0
10	1:00	53	8	257	355.5	8	3.891050584	0	0	0	0
10	1:00	54	8	200	362.7	8	5	0	0	0	0
10	1:00	55	8	203	371	8	4.926108374	0	0	0	0
10	1:00	56	8	371	376.4	8	2.69541779	0	0	0	0
10	1:00	57	8	225	386.7	8	4.444444444	0	0	0	0
10	1:00	58	8	299	391.1	8	3.344481605	0	0	0	0
10	1:00	59	8	407	401.6	8	2.457002457	0	0	0	0
10	1:00	60	8	266	406	8	3.759398496	0	0	0	0
10	1:00	61	8	371	409.4	8	2.69541779	0	0	0	0
10	1:00	62	8	335	411.8	8	2.985074627	0	0	0	0
10	1:00	63	8	301	419.1	8	3.322259136	0	0	0	0
10	1:00	64	8	335	421.6	8	2.985074627	0	0	0	0
10	1:00	65	8	276	431.9	8	3.623188406	0	0	0	0
10	1:00	66	8	276	434.3	8	3.623188406	0	0	0	0
10	1:00	67	8	312	437.6	8	3.205128205	0	0	0	0
10	1:00	68	8	242	445	8	4.132231405	0	0	0	0
10	1:00	69	8	314	454.3	8	3.184713376	0	0	0	0
10	1:00	70	8	215	457.6	8	4.651162791	0	0	0	0
10	1:00	71	8	389	465.1	8	2.570694087	0	0	0	0
10	1:00	72	8	212	475.4	8	4.716981132	0	0	0	0
10	1:00	73	8	247	479.7	8	4.048582996	0	0	0	0
10	1:00	74	8	252	488	8	3.968253968	0	0	0	0
10	1:00	75	8	280	498.4	8	3.571428571	0	0	0	0
10	1:00	76	8	347	500.8	8	2.88184438	0	0	0	0
10	1:00	77	8	245	506.1	8	4.081632653	0	0	0	0
10	1:00	78	8	410	509.6	8	2.43902439	0	0	0	0
10	1:00	79	8	233	515.9	8	4.291845494	0	0	0	0
10	1:00	80	8	1	520.3	8	1000	0	1	1	1
10	1:00	81	8	510	523.9	8	1.960784314	1	0	0	0
10	1:00	82	8	272	530.3	8	3.676470588	0	0	0	0
10	1:00	83	8	293	540.6	8	3.412969283	0	0	0	0
10	1:00	84	8	245	546.9	8	4.081632653	0	0	0	0
10	1:00	85	8	225	555.2	8	4.444444444	0	0	0	0
10	1:00	86	8	215	564.6	8	4.651162791	0	0	0	0
10	1:00	87	8	249	572.9	8	4.016064257	0	0	0	0
10	1:00	88	8	239	580.2	8	4.184100418	0	0	0	0
10	1:00	89	8	324	588.6	8	3.086419753	0	0	0	0
10	1:00	90	8	275	593	8	3.636363636	0	0	0	0
10	1:00	91	8	288	600.3	8	3.472222222	0	0	0	0
10	3:00	2	9	361	8.8	9	2.770083103	0	0	0	0
10	3:00	3	9	292	19.2	9	3.424657534	0	0	0	0
10	3:00	4	9	305	21.6	9	3.278688525	0	0	0	0
10	3:00	5	9	243	25.9	9	4.115226337	0	0	0	0
10	3:00	6	9	276	34.3	9	3.623188406	0	0	0	0
10	3:00	7	9	241	39.6	9	4.149377593	0	0	0	0
10	3:00	8	9	321	43	9	3.115264798	0	0	0	0
10	3:00	9	9	396	51.4	9	2.525252525	0	0	0	0
10	3:00	10	9	253	55.7	9	3.95256917	0	0	0	0
10	3:00	11	9	258	63.1	9	3.875968992	0	0	0	0
10	3:00	12	9	257	71.3	9	3.891050584	0	0	0	0
10	3:00	13	9	367	75.8	9	2.72479564	0	0	0	0
10	3:00	14	9	250	85.1	9	4	0	0	0	0
10	3:00	15	9	300	89.5	9	3.333333333	0	0	0	0
10	3:00	16	9	277	94.9	9	3.610108303	0	0	0	0
10	3:00	17	9	308	102.3	9	3.246753247	0	0	0	0
10	3:00	18	9	355	104.7	9	2.816901409	0	0	0	0
10	3:00	19	9	358	110.1	9	2.793296089	0	0	0	0
10	3:00	20	9	242	119.5	9	4.132231405	0	0	0	0
10	3:00	21	9	281	129.8	9	3.558718861	0	0	0	0
10	3:00	22	9	275	135.2	9	3.636363636	0	0	0	0
10	3:00	23	9	329	141.7	9	3.039513678	0	0	0	0
10	3:00	24	9	457	150.2	9	2.188183807	0	0	0	0
10	3:00	25	9	309	155.5	9	3.236245955	0	0	0	0
10	3:00	26	9	284	161.9	9	3.521126761	0	0	0	0
10	3:00	27	9	326	165.3	9	3.067484663	0	0	0	0
10	3:00	28	9	303	167.7	9	3.300330033	0	0	0	0
10	3:00	29	9	311	172.1	9	3.215434084	0	0	0	0
10	3:00	30	9	255	181.4	9	3.921568628	0	0	0	0
10	3:00	31	9	278	184.8	9	3.597122302	0	0	0	0
10	3:00	32	9	326	189.2	9	3.067484663	0	0	0	0
10	3:00	33	9	305	197.6	9	3.278688525	0	0	0	0
10	3:00	34	9	300	207.9	9	3.333333333	0	0	0	0
10	3:00	35	9	278	214.3	9	3.597122302	0	0	0	0
10	3:00	36	9	257	221.6	9	3.891050584	0	0	0	0
10	3:00	37	9	377	225	9	2.652519894	0	0	0	0
10	3:00	38	9	343	227.4	9	2.915451895	0	0	0	0
10	3:00	39	9	268	233.8	9	3.731343284	0	0	0	0
10	3:00	40	9	312	237.1	9	3.205128205	0	0	0	0
10	3:00	41	9	445	242.7	9	2.247191011	0	0	0	0
10	3:00	42	9	306	251	9	3.267973856	0	0	0	0
10	3:00	43	9	429	253.5	9	2.331002331	0	0	0	0
10	3:00	44	9	256	259.8	9	3.90625	0	0	0	0
10	3:00	45	9	278	267.2	9	3.597122302	0	0	0	0
10	3:00	46	9	284	275.5	9	3.521126761	0	0	0	0
10	3:00	47	9	254	284.8	9	3.937007874	0	0	0	0
10	3:00	48	9	374	289.3	9	2.673796791	0	0	0	0
10	3:00	49	9	242	298.6	9	4.132231405	0	0	0	0
10	3:00	50	9	367	303.1	9	2.72479564	0	0	0	0
10	3:00	51	9	247	313.4	9	4.048582996	0	0	0	0
10	3:00	52	9	288	317.8	9	3.472222222	0	0	0	0
10	3:00	53	9	306	320.2	9	3.267973856	0	0	0	0
10	3:00	54	9	318	323.5	9	3.144654088	0	0	0	0
10	3:00	55	9	554	334.2	9	1.805054152	1	0	0	0
10	3:00	56	9	213	343.5	9	4.694835681	0	0	0	0
10	3:00	57	9	467	346	9	2.141327623	0	0	0	0
10	3:00	58	9	277	349.4	9	3.610108303	0	0	0	0
10	3:00	59	9	259	355.7	9	3.861003861	0	0	0	0
10	3:00	60	9	312	359	9	3.205128205	0	0	0	0
10	3:00	61	9	257	364.4	9	3.891050584	0	0	0	0
10	3:00	62	9	280	373.8	9	3.571428571	0	0	0	0
10	3:00	63	9	303	378.2	9	3.300330033	0	0	0	0
10	3:00	64	9	507	380.7	9	1.972386588	1	0	0	0
10	3:00	65	9	320	386.1	9	3.125	0	0	0	0
10	3:00	66	9	290	396.5	9	3.448275862	0	0	0	0
10	3:00	67	9	252	403.8	9	3.968253968	0	0	0	0
10	3:00	68	9	302	413.2	9	3.311258278	0	0	0	0
10	3:00	69	9	377	417.7	9	2.652519894	0	0	0	0
10	3:00	70	9	278	423	9	3.597122302	0	0	0	0
10	3:00	71	9	425	429.5	9	2.352941177	0	0	0	0
10	3:00	72	9	326	439	9	3.067484663	0	0	0	0
10	3:00	73	9	320	442.3	9	3.125	0	0	0	0
10	3:00	74	9	304	448.7	9	3.289473684	0	0	0	0
10	3:00	75	9	392	459.2	9	2.551020408	0	0	0	0
10	3:00	76	9	307	468.6	9	3.25732899	0	0	0	0
10	3:00	77	9	646	471.3	9	1.547987616	1	0	0	0
10	3:00	78	9	289	478.6	9	3.460207613	0	0	0	0
10	3:00	79	9	279	483	9	3.584229391	0	0	0	0
10	3:00	80	9	269	490.4	9	3.717472119	0	0	0	0
10	3:00	81	9	304	499.8	9	3.289473684	0	0	0	0
10	3:00	82	9	257	508.1	9	3.891050584	0	0	0	0
10	3:00	83	9	228	515.4	9	4.385964912	0	0	0	0
10	3:00	84	9	216	524.7	9	4.62962963	0	0	0	0
10	3:00	85	9	348	535.1	9	2.873563218	0	0	0	0
10	3:00	86	9	250	539.5	9	4	0	0	0	0
10	3:00	87	9	378	546.9	9	2.645502646	0	0	0	0
10	3:00	88	9	309	552.3	9	3.236245955	0	0	0	0
10	3:00	89	9	337	556.7	9	2.96735905	0	0	0	0
10	3:00	90	9	320	567.1	9	3.125	0	0	0	0
10	3:00	91	9	215	573.4	9	4.651162791	0	0	0	0
10	3:00	92	9	278	576.8	9	3.597122302	0	0	0	0
10	3:00	93	9	248	584.1	9	4.032258065	0	0	0	0
10	3:00	94	9	248	593.4	9	4.032258065	0	0	0	0
10	3:00	95	9	290	596.8	9	3.448275862	0	0	0	0
10	3:00	96	9	300	607.1	9	3.333333333	0	0	0	0
10	5:00	2	10	338	11.8	10	2.958579882	0	0	0	0
10	5:00	3	10	1	20.5	10	1000	0	1	1	1
10	5:00	4	10	287	24.9	10	3.484320558	0	0	0	0
10	5:00	5	10	309	33.3	10	3.236245955	0	0	0	0
10	5:00	6	10	334	40.7	10	2.994011976	0	0	0	0
10	5:00	7	10	395	45.2	10	2.53164557	0	0	0	0
10	5:00	8	10	259	54.5	10	3.861003861	0	0	0	0
10	5:00	9	10	287	61.9	10	3.484320558	0	0	0	0
10	5:00	10	10	283	71.3	10	3.533568905	0	0	0	0
10	5:00	11	10	277	77.7	10	3.610108303	0	0	0	0
10	5:00	12	10	327	81.1	10	3.058103976	0	0	0	0
10	5:00	13	10	310	87.4	10	3.225806452	0	0	0	0
10	5:00	14	10	298	96.8	10	3.355704698	0	0	0	0
10	5:00	15	10	282	102.2	10	3.546099291	0	0	0	0
10	5:00	16	10	350	104.6	10	2.857142857	0	0	0	0
10	5:00	17	10	323	115.1	10	3.095975232	0	0	0	0
10	5:00	18	10	283	119.5	10	3.533568905	0	0	0	0
10	5:00	19	10	280	125.8	10	3.571428571	0	0	0	0
10	5:00	20	10	431	131.3	10	2.320185615	0	0	0	0
10	5:00	21	10	320	138.7	10	3.125	0	0	0	0
10	5:00	22	10	313	144.1	10	3.194888179	0	0	0	0
10	5:00	23	10	276	152.4	10	3.623188406	0	0	0	0
10	5:00	24	10	248	157.7	10	4.032258065	0	0	0	0
10	5:00	25	10	288	164.1	10	3.472222222	0	0	0	0
10	5:00	26	10	304	169.5	10	3.289473684	0	0	0	0
10	5:00	27	10	332	179.9	10	3.012048193	0	0	0	0
10	5:00	28	10	317	187.3	10	3.154574133	0	0	0	0
10	5:00	29	10	320	195.6	10	3.125	0	0	0	0
10	5:00	30	10	265	202.9	10	3.773584906	0	0	0	0
10	5:00	31	10	331	208.4	10	3.021148036	0	0	0	0
10	5:00	32	10	339	218.8	10	2.949852507	0	0	0	0
10	5:00	33	10	317	227.2	10	3.154574133	0	0	0	0
10	5:00	34	10	303	234.5	10	3.300330033	0	0	0	0
10	5:00	35	10	260	243.9	10	3.846153846	0	0	0	0
10	5:00	36	10	267	250.2	10	3.745318352	0	0	0	0
10	5:00	37	10	459	252.7	10	2.178649238	0	0	0	0
10	5:00	38	10	286	263.1	10	3.496503497	0	0	0	0
10	5:00	39	10	276	268.5	10	3.623188406	0	0	0	0
10	5:00	40	10	403	275	10	2.481389578	0	0	0	0
10	5:00	41	10	220	279.3	10	4.545454546	0	0	0	0
10	5:00	42	10	288	287.6	10	3.472222222	0	0	0	0
10	5:00	43	10	308	292	10	3.246753247	0	0	0	0
10	5:00	44	10	401	302.5	10	2.493765586	0	0	0	0
10	5:00	45	10	216	310.8	10	4.62962963	0	0	0	0
10	5:00	46	10	315	314.2	10	3.174603175	0	0	0	0
10	5:00	47	10	320	323.6	10	3.125	0	0	0	0
10	5:00	48	10	299	330.9	10	3.344481605	0	0	0	0
10	5:00	49	10	279	337.3	10	3.584229391	0	0	0	0
10	5:00	50	10	293	346.7	10	3.412969283	0	0	0	0
10	5:00	51	10	287	355	10	3.484320558	0	0	0	0
10	5:00	52	10	425	359.5	10	2.352941177	0	0	0	0
10	5:00	53	10	263	366.8	10	3.802281369	0	0	0	0
10	5:00	54	10	325	370.3	10	3.076923077	0	0	0	0
10	5:00	55	10	333	372.7	10	3.003003003	0	0	0	0
10	5:00	56	10	358	377.1	10	2.793296089	0	0	0	0
10	5:00	57	10	297	385.5	10	3.367003367	0	0	0	0
10	5:00	58	10	248	395.8	10	4.032258065	0	0	0	0
10	5:00	59	10	394	402.3	10	2.538071066	0	0	0	0
10	5:00	60	10	317	405.6	10	3.154574133	0	0	0	0
10	5:00	61	10	281	413	10	3.558718861	0	0	0	0
10	5:00	62	10	342	423.4	10	2.923976608	0	0	0	0
10	5:00	63	10	314	430.8	10	3.184713376	0	0	0	0
10	5:00	64	10	345	439.2	10	2.898550725	0	0	0	0
10	5:00	65	10	295	446.5	10	3.389830509	0	0	0	0
10	5:00	66	10	329	454.9	10	3.039513678	0	0	0	0
10	5:00	67	10	466	457.5	10	2.145922747	0	0	0	0
10	5:00	68	10	320	466.9	10	3.125	0	0	0	0
10	5:00	69	10	359	475.3	10	2.78551532	0	0	0	0
10	5:00	70	10	346	478.7	10	2.89017341	0	0	0	0
10	5:00	71	10	249	484	10	4.016064257	0	0	0	0
10	5:00	72	10	291	490.4	10	3.436426117	0	0	0	0
10	5:00	73	10	315	500.8	10	3.174603175	0	0	0	0
10	5:00	74	10	306	505.1	10	3.267973856	0	0	0	0
10	5:00	75	10	354	507.6	10	2.824858757	0	0	0	0
10	5:00	76	10	236	515.9	10	4.237288136	0	0	0	0
10	5:00	77	10	339	525.3	10	2.949852507	0	0	0	0
10	5:00	78	10	278	529.7	10	3.597122302	0	0	0	0
10	5:00	79	10	313	535.1	10	3.194888179	0	0	0	0
10	5:00	80	10	316	541.5	10	3.164556962	0	0	0	0
10	5:00	81	10	273	550.8	10	3.663003663	0	0	0	0
10	5:00	82	10	396	554.3	10	2.525252525	0	0	0	0
10	5:00	83	10	269	562.7	10	3.717472119	0	0	0	0
10	5:00	84	10	294	566	10	3.401360544	0	0	0	0
10	5:00	85	10	281	572.4	10	3.558718861	0	0	0	0
10	5:00	86	10	265	576.7	10	3.773584906	0	0	0	0
10	5:00	87	10	321	585.1	10	3.115264798	0	0	0	0
10	5:00	88	10	339	592.5	10	2.949852507	0	0	0	0
10	5:00	89	10	337	600.9	10	2.96735905	0	0	0	0
10	7:00	2	11	246	11.7	11	4.06504065	0	0	0	0
10	7:00	3	11	332	14.1	11	3.012048193	0	0	0	0
10	7:00	4	11	249	22.4	11	4.016064257	0	0	0	0
10	7:00	5	11	282	24.8	11	3.546099291	0	0	0	0
10	7:00	6	11	240	28.1	11	4.166666667	0	0	0	0
10	7:00	7	11	248	30.4	11	4.032258065	0	0	0	0
10	7:00	8	11	241	37.7	11	4.149377593	0	0	0	0
10	7:00	9	11	290	46	11	3.448275862	0	0	0	0
10	7:00	10	11	293	50.4	11	3.412969283	0	0	0	0
10	7:00	11	11	259	56.7	11	3.861003861	0	0	0	0
10	7:00	12	11	244	66.1	11	4.098360656	0	0	0	0
10	7:00	13	11	216	76.4	11	4.62962963	0	0	0	0
10	7:00	14	11	229	82.7	11	4.366812227	0	0	0	0
10	7:00	15	11	282	92.1	11	3.546099291	0	0	0	0
10	7:00	16	11	291	98.5	11	3.436426117	0	0	0	0
10	7:00	17	11	302	102.9	11	3.311258278	0	0	0	0
10	7:00	18	11	338	105.3	11	2.958579882	0	0	0	0
10	7:00	19	11	393	109.8	11	2.544529262	0	0	0	0
10	7:00	20	11	236	115.1	11	4.237288136	0	0	0	0
10	7:00	21	11	255	124.5	11	3.921568628	0	0	0	0
10	7:00	22	11	254	132.8	11	3.937007874	0	0	0	0
10	7:00	23	11	442	137.3	11	2.262443439	0	0	0	0
10	7:00	24	11	218	145.6	11	4.587155963	0	0	0	0
10	7:00	25	11	255	150.9	11	3.921568628	0	0	0	0
10	7:00	26	11	275	155.3	11	3.636363636	0	0	0	0
10	7:00	27	11	251	164.7	11	3.984063745	0	0	0	0
10	7:00	28	11	267	171	11	3.745318352	0	0	0	0
10	7:00	29	11	257	179.3	11	3.891050584	0	0	0	0
10	7:00	30	11	278	186.6	11	3.597122302	0	0	0	0
10	7:00	31	11	206	192.9	11	4.854368932	0	0	0	0
10	7:00	32	11	304	196.2	11	3.289473684	0	0	0	0
10	7:00	33	11	254	201.6	11	3.937007874	0	0	0	0
10	7:00	34	11	353	205	11	2.83286119	0	0	0	0
10	7:00	35	11	239	209.3	11	4.184100418	0	0	0	0
10	7:00	36	11	302	211.7	11	3.311258278	0	0	0	0
10	7:00	37	11	240	215	11	4.166666667	0	0	0	0
10	7:00	38	11	235	224.3	11	4.255319149	0	0	0	0
10	7:00	39	11	224	226.6	11	4.464285714	0	0	0	0
10	7:00	40	11	247	233.9	11	4.048582996	0	0	0	0
10	7:00	41	11	257	240.2	11	3.891050584	0	0	0	0
10	7:00	42	11	286	243.6	11	3.496503497	0	0	0	0
10	7:00	43	11	256	253.9	11	3.90625	0	0	0	0
10	7:00	44	11	304	260.3	11	3.289473684	0	0	0	0
10	7:00	45	11	235	270.6	11	4.255319149	0	0	0	0
10	7:00	46	11	214	272.9	11	4.672897196	0	0	0	0
10	7:00	47	11	252	280.2	11	3.968253968	0	0	0	0
10	7:00	48	11	291	290.6	11	3.436426117	0	0	0	0
10	7:00	49	11	303	296	11	3.300330033	0	0	0	0
10	7:00	50	11	299	306.4	11	3.344481605	0	0	0	0
10	7:00	51	11	285	311.8	11	3.50877193	0	0	0	0
10	7:00	52	11	313	320.1	11	3.194888179	0	0	0	0
10	7:00	53	11	228	326.4	11	4.385964912	0	0	0	0
10	7:00	54	11	295	331.8	11	3.389830509	0	0	0	0
10	7:00	55	11	340	342.2	11	2.941176471	0	0	0	0
10	7:00	56	11	289	351.6	11	3.460207613	0	0	0	0
10	7:00	57	11	315	355	11	3.174603175	0	0	0	0
10	7:00	58	11	289	359.4	11	3.460207613	0	0	0	0
10	7:00	59	11	347	364.8	11	2.88184438	0	0	0	0
10	7:00	60	11	389	367.3	11	2.570694087	0	0	0	0
10	7:00	61	11	270	373.7	11	3.703703704	0	0	0	0
10	7:00	62	11	257	382	11	3.891050584	0	0	0	0
10	7:00	63	11	300	384.3	11	3.333333333	0	0	0	0
10	7:00	64	11	424	394.8	11	2.358490566	0	0	0	0
10	7:00	65	11	306	403.2	11	3.267973856	0	0	0	0
10	7:00	66	11	276	408.5	11	3.623188406	0	0	0	0
10	7:00	67	11	239	416.8	11	4.184100418	0	0	0	0
10	7:00	68	11	293	422.2	11	3.412969283	0	0	0	0
10	7:00	69	11	302	432.6	11	3.311258278	0	0	0	0
10	7:00	70	11	297	438	11	3.367003367	0	0	0	0
10	7:00	71	11	300	441.3	11	3.333333333	0	0	0	0
10	7:00	72	11	234	445.7	11	4.273504274	0	0	0	0
10	7:00	73	11	286	448	11	3.496503497	0	0	0	0
10	7:00	74	11	319	457.4	11	3.134796238	0	0	0	0
10	7:00	75	11	342	464.8	11	2.923976608	0	0	0	0
10	7:00	76	11	355	468.2	11	2.816901409	0	0	0	0
10	7:00	77	11	301	475.6	11	3.322259136	0	0	0	0
10	7:00	78	11	298	479	11	3.355704698	0	0	0	0
10	7:00	79	11	292	483.3	11	3.424657534	0	0	0	0
10	7:00	80	11	309	490.7	11	3.236245955	0	0	0	0
10	7:00	81	11	324	496.1	11	3.086419753	0	0	0	0
10	7:00	82	11	219	499.4	11	4.566210046	0	0	0	0
10	7:00	83	11	243	509.8	11	4.115226337	0	0	0	0
10	7:00	84	11	252	512.1	11	3.968253968	0	0	0	0
10	7:00	85	11	268	519.4	11	3.731343284	0	0	0	0
10	7:00	86	11	268	521.7	11	3.731343284	0	0	0	0
10	7:00	87	11	215	528.1	11	4.651162791	0	0	0	0
10	7:00	88	11	266	530.4	11	3.759398496	0	0	0	0
10	7:00	89	11	274	537.7	11	3.649635037	0	0	0	0
10	7:00	90	11	294	541.1	11	3.401360544	0	0	0	0
10	7:00	91	11	299	543.4	11	3.344481605	0	0	0	0
10	7:00	92	11	283	550.8	11	3.533568905	0	0	0	0
10	7:00	93	11	327	559.2	11	3.058103976	0	0	0	0
10	7:00	94	11	451	568.8	11	2.2172949	0	0	0	0
10	7:00	95	11	267	573.1	11	3.745318352	0	0	0	0
10	7:00	96	11	241	582.4	11	4.149377593	0	0	0	0
10	7:00	97	11	266	592.8	11	3.759398496	0	0	0	0
10	7:00	98	11	256	601	11	3.90625	0	0	0	0
10	9:00	2	12	263	16.6	12	3.802281369	0	0	0	0
10	9:00	3	12	349	22.1	12	2.865329513	0	0	0	0
10	9:00	4	12	237	30.4	12	4.219409283	0	0	0	0
10	9:00	5	12	313	32.7	12	3.194888179	0	0	0	0
10	9:00	6	12	222	42.1	12	4.504504505	0	0	0	0
10	9:00	7	12	299	49.4	12	3.344481605	0	0	0	0
10	9:00	8	12	204	59.7	12	4.901960784	0	0	0	0
10	9:00	9	12	242	66	12	4.132231405	0	0	0	0
10	9:00	10	12	217	73.3	12	4.608294931	0	0	0	0
10	9:00	11	12	256	81.6	12	3.90625	0	0	0	0
10	9:00	12	12	222	91	12	4.504504505	0	0	0	0
10	9:00	13	12	317	95.4	12	3.154574133	0	0	0	0
10	9:00	14	12	394	103.8	12	2.538071066	0	0	0	0
10	9:00	15	12	202	114.1	12	4.95049505	0	0	0	0
10	9:00	16	12	221	123.4	12	4.524886878	0	0	0	0
10	9:00	17	12	367	125.8	12	2.72479564	0	0	0	0
10	9:00	18	12	254	136.2	12	3.937007874	0	0	0	0
10	9:00	19	12	317	142.5	12	3.154574133	0	0	0	0
10	9:00	20	12	318	151.9	12	3.144654088	0	0	0	0
10	9:00	21	12	226	158.2	12	4.424778761	0	0	0	0
10	9:00	22	12	278	165.6	12	3.597122302	0	0	0	0
10	9:00	23	12	334	168	12	2.994011976	0	0	0	0
10	9:00	24	12	316	177.4	12	3.164556962	0	0	0	0
10	9:00	25	12	303	181.8	12	3.300330033	0	0	0	0
10	9:00	26	12	239	188.1	12	4.184100418	0	0	0	0
10	9:00	27	12	233	198.4	12	4.291845494	0	0	0	0
10	9:00	28	12	287	204.8	12	3.484320558	0	0	0	0
10	9:00	29	12	243	209.2	12	4.115226337	0	0	0	0
10	9:00	30	12	240	219.5	12	4.166666667	0	0	0	0
10	9:00	31	12	332	222.9	12	3.012048193	0	0	0	0
10	9:00	32	12	250	232.2	12	4	0	0	0	0
10	9:00	33	12	293	237.6	12	3.412969283	0	0	0	0
10	9:00	34	12	317	248	12	3.154574133	0	0	0	0
10	9:00	35	12	231	254.3	12	4.329004329	0	0	0	0
10	9:00	36	12	348	257.7	12	2.873563218	0	0	0	0
10	9:00	37	12	283	260.1	12	3.533568905	0	0	0	0
10	9:00	38	12	229	269.4	12	4.366812227	0	0	0	0
10	9:00	39	12	285	272.8	12	3.50877193	0	0	0	0
10	9:00	40	12	322	278.1	12	3.105590062	0	0	0	0
10	9:00	41	12	223	287.5	12	4.484304933	0	0	0	0
10	9:00	42	12	281	289.8	12	3.558718861	0	0	0	0
10	9:00	43	12	263	300.2	12	3.802281369	0	0	0	0
10	9:00	44	12	314	308.5	12	3.184713376	0	0	0	0
10	9:00	45	12	289	312.9	12	3.460207613	0	0	0	0
10	9:00	46	12	273	319.3	12	3.663003663	0	0	0	0
10	9:00	47	12	313	321.6	12	3.194888179	0	0	0	0
10	9:00	48	12	257	324.9	12	3.891050584	0	0	0	0
10	9:00	49	12	268	333.2	12	3.731343284	0	0	0	0
10	9:00	50	12	289	342.6	12	3.460207613	0	0	0	0
10	9:00	51	12	302	346	12	3.311258278	0	0	0	0
10	9:00	52	12	294	352.3	12	3.401360544	0	0	0	0
10	9:00	53	12	285	356.7	12	3.50877193	0	0	0	0
10	9:00	54	12	282	367.1	12	3.546099291	0	0	0	0
10	9:00	55	12	328	373.5	12	3.048780488	0	0	0	0
10	9:00	56	12	286	377.9	12	3.496503497	0	0	0	0
10	9:00	57	12	289	388.3	12	3.460207613	0	0	0	0
10	9:00	58	12	305	390.7	12	3.278688525	0	0	0	0
10	9:00	59	12	214	397	12	4.672897196	0	0	0	0
10	9:00	60	12	250	402.3	12	4	0	0	0	0
10	9:00	61	12	262	408.6	12	3.816793893	0	0	0	0
10	9:00	62	12	312	412	12	3.205128205	0	0	0	0
10	9:00	63	12	316	414.4	12	3.164556962	0	0	0	0
10	9:00	64	12	242	422.7	12	4.132231405	0	0	0	0
10	9:00	65	12	270	426	12	3.703703704	0	0	0	0
10	9:00	66	12	254	435.3	12	3.937007874	0	0	0	0
10	9:00	67	12	230	443.6	12	4.347826087	0	0	0	0
10	9:00	68	12	302	448	12	3.311258278	0	0	0	0
10	9:00	69	12	438	456.5	12	2.283105023	0	0	0	0
10	9:00	70	12	307	465.9	12	3.25732899	0	0	0	0
10	9:00	71	12	289	471.3	12	3.460207613	0	0	0	0
10	9:00	72	12	241	477.6	12	4.149377593	0	0	0	0
10	9:00	73	12	257	480.9	12	3.891050584	0	0	0	0
10	9:00	74	12	278	483.3	12	3.597122302	0	0	0	0
10	9:00	75	12	320	486.6	12	3.125	0	0	0	0
10	9:00	76	12	287	496	12	3.484320558	0	0	0	0
10	9:00	77	12	281	503.4	12	3.558718861	0	0	0	0
10	9:00	78	12	320	512.8	12	3.125	0	0	0	0
10	9:00	79	12	214	518.1	12	4.672897196	0	0	0	0
10	9:00	80	12	278	521.5	12	3.597122302	0	0	0	0
10	9:00	81	12	230	530.8	12	4.347826087	0	0	0	0
10	9:00	82	12	238	538.1	12	4.201680672	0	0	0	0
10	9:00	83	12	272	548.5	12	3.676470588	0	0	0	0
10	9:00	84	12	286	551.8	12	3.496503497	0	0	0	0
10	9:00	85	12	265	561.2	12	3.773584906	0	0	0	0
10	9:00	86	12	283	563.5	12	3.533568905	0	0	0	0
10	9:00	87	12	215	567.9	12	4.651162791	0	0	0	0
10	9:00	88	12	297	577.3	12	3.367003367	0	0	0	0
10	9:00	89	12	452	579.8	12	2.212389381	0	0	0	0
10	9:00	90	12	249	583.1	12	4.016064257	0	0	0	0
10	9:00	91	12	282	593.5	12	3.546099291	0	0	0	0
10	9:00	92	12	245	599.8	12	4.081632653	0	0	0	0
10	13:02	2	13	297	18.7	13	3.367003367	0	0	0	0
10	13:02	3	13	278	22.1	13	3.597122302	0	0	0	0
10	13:02	4	13	292	29.4	13	3.424657534	0	0	0	0
10	13:02	5	13	319	31.8	13	3.134796238	0	0	0	0
10	13:02	6	13	298	37.2	13	3.355704698	0	0	0	0
10	13:02	7	13	241	46.5	13	4.149377593	0	0	0	0
10	13:02	8	13	276	54.9	13	3.623188406	0	0	0	0
10	13:02	9	13	302	58.2	13	3.311258278	0	0	0	0
10	13:02	10	13	250	64.5	13	4	0	0	0	0
10	13:02	11	13	197	73.8	13	5.076142132	0	0	0	0
10	13:02	12	13	225	84.1	13	4.444444444	0	0	0	0
10	13:02	13	13	282	86.5	13	3.546099291	0	0	0	0
10	13:02	14	13	245	93.8	13	4.081632653	0	0	0	0
10	13:02	15	13	247	98.2	13	4.048582996	0	0	0	0
10	13:02	16	13	289	106.5	13	3.460207613	0	0	0	0
10	13:02	17	13	336	116.9	13	2.976190476	0	0	0	0
10	13:02	18	13	282	125.3	13	3.546099291	0	0	0	0
10	13:02	19	13	263	132.6	13	3.802281369	0	0	0	0
10	13:02	20	13	286	143	13	3.496503497	0	0	0	0
10	13:02	21	13	296	152.4	13	3.378378378	0	0	0	0
10	13:02	22	13	252	160.7	13	3.968253968	0	0	0	0
10	13:02	23	13	310	166	13	3.225806452	0	0	0	0
10	13:02	24	13	262	172.4	13	3.816793893	0	0	0	0
10	13:02	25	13	318	176.8	13	3.144654088	0	0	0	0
10	13:02	26	13	218	180	13	4.587155963	0	0	0	0
10	13:02	27	13	195	189.3	13	5.128205128	0	0	0	0
10	13:02	28	13	253	191.6	13	3.95256917	0	0	0	0
10	13:02	29	13	170	200.9	13	5.882352941	0	0	0	0
10	13:02	30	13	299	205.3	13	3.344481605	0	0	0	0
10	13:02	31	13	252	215.6	13	3.968253968	0	0	0	0
10	13:02	32	13	291	225	13	3.436426117	0	0	0	0
10	13:02	33	13	415	232.5	13	2.409638554	0	0	0	0
10	13:02	34	13	371	234.9	13	2.69541779	0	0	0	0
10	13:02	35	13	236	238.2	13	4.237288136	0	0	0	0
10	13:02	36	13	254	242.6	13	3.937007874	0	0	0	0
10	13:02	37	13	285	244.9	13	3.50877193	0	0	0	0
10	13:02	38	13	287	248.3	13	3.484320558	0	0	0	0
10	13:02	39	13	287	250.6	13	3.484320558	0	0	0	0
10	13:02	40	13	285	257	13	3.50877193	0	0	0	0
10	13:02	41	13	280	259.4	13	3.571428571	0	0	0	0
10	13:02	42	13	284	265.7	13	3.521126761	0	0	0	0
10	13:02	43	13	279	271.1	13	3.584229391	0	0	0	0
10	13:02	44	13	316	281.5	13	3.164556962	0	0	0	0
10	13:02	45	13	270	284.8	13	3.703703704	0	0	0	0
10	13:02	46	13	306	293.2	13	3.267973856	0	0	0	0
10	13:02	47	13	292	299.6	13	3.424657534	0	0	0	0
10	13:02	48	13	248	308.9	13	4.032258065	0	0	0	0
10	13:02	49	13	294	316.3	13	3.401360544	0	0	0	0
10	13:02	50	13	278	321.6	13	3.597122302	0	0	0	0
10	13:02	51	13	306	330	13	3.267973856	0	0	0	0
10	13:02	52	13	259	339.3	13	3.861003861	0	0	0	0
10	13:02	53	13	303	347.7	13	3.300330033	0	0	0	0
10	13:02	54	13	466	357.2	13	2.145922747	0	0	0	0
10	13:02	55	13	288	364.6	13	3.472222222	0	0	0	0
10	13:02	56	13	393	367.1	13	2.544529262	0	0	0	0
10	13:02	57	13	318	372.4	13	3.144654088	0	0	0	0
10	13:02	58	13	279	381.8	13	3.584229391	0	0	0	0
10	13:02	59	13	252	384.1	13	3.968253968	0	0	0	0
10	13:02	60	13	329	387.6	13	3.039513678	0	0	0	0
10	13:02	61	13	248	393.9	13	4.032258065	0	0	0	0
10	13:02	62	13	289	397.2	13	3.460207613	0	0	0	0
10	13:02	63	13	253	401.6	13	3.95256917	0	0	0	0
10	13:02	64	13	232	406.9	13	4.310344828	0	0	0	0
10	13:02	65	13	219	413.2	13	4.566210046	0	0	0	0
10	13:02	66	13	261	421.5	13	3.831417625	0	0	0	0
10	13:02	67	13	320	425.9	13	3.125	0	0	0	0
10	13:02	68	13	279	429.2	13	3.584229391	0	0	0	0
10	13:02	69	13	363	433.7	13	2.754820937	0	0	0	0
10	13:02	70	13	283	439.1	13	3.533568905	0	0	0	0
10	13:02	71	13	273	449.5	13	3.663003663	0	0	0	0
10	13:02	72	13	321	456.8	13	3.115264798	0	0	0	0
10	13:02	73	13	298	459.2	13	3.355704698	0	0	0	0
10	13:02	74	13	347	468.6	13	2.88184438	0	0	0	0
10	13:02	75	13	255	475.9	13	3.921568628	0	0	0	0
10	13:02	76	13	371	480.4	13	2.69541779	0	0	0	0
10	13:02	77	13	447	488.9	13	2.237136465	0	0	0	0
10	13:02	78	13	311	493.3	13	3.215434084	0	0	0	0
10	13:02	79	13	316	500.6	13	3.164556962	0	0	0	0
10	13:02	80	13	322	507	13	3.105590062	0	0	0	0
10	13:02	81	13	244	515.3	13	4.098360656	0	0	0	0
10	13:02	82	13	304	521.7	13	3.289473684	0	0	0	0
10	13:02	83	13	276	525	13	3.623188406	0	0	0	0
10	13:02	84	13	539	532.6	13	1.85528757	1	0	0	0
10	13:02	85	13	235	542.9	13	4.255319149	0	0	0	0
10	13:02	86	13	269	547.3	13	3.717472119	0	0	0	0
10	13:02	87	13	377	556.8	13	2.652519894	0	0	0	0
10	13:02	88	13	281	559.1	13	3.558718861	0	0	0	0
10	13:02	89	13	263	562.4	13	3.802281369	0	0	0	0
10	13:02	90	13	279	571.8	13	3.584229391	0	0	0	0
10	13:02	91	13	280	574.2	13	3.571428571	0	0	0	0
10	13:02	92	13	275	581.6	13	3.636363636	0	0	0	0
10	13:02	93	13	217	589.8	13	4.608294931	0	0	0	0
10	13:02	94	13	223	599.2	13	4.484304933	0	0	0	0
10	17:00	2	14	235	10.7	14	4.255319149	0	0	0	0
10	17:00	3	14	250	14	14	4	0	0	0	0
10	17:00	4	14	245	16.3	14	4.081632653	0	0	0	0
10	17:00	5	14	200	19.5	14	5	0	0	0	0
10	17:00	6	14	281	21.9	14	3.558718861	0	0	0	0
10	17:00	7	14	1	24.6	14	1000	0	1	1	1
10	17:00	8	14	280	29	14	3.571428571	0	0	0	0
10	17:00	9	14	339	38.4	14	2.949852507	0	0	0	0
10	17:00	10	14	235	44.8	14	4.255319149	0	0	0	0
10	17:00	11	14	231	48.1	14	4.329004329	0	0	0	0
10	17:00	12	14	264	54.4	14	3.787878788	0	0	0	0
10	17:00	13	14	242	61.7	14	4.132231405	0	0	0	0
10	17:00	14	14	237	68	14	4.219409283	0	0	0	0
10	17:00	15	14	217	76.3	14	4.608294931	0	0	0	0
10	17:00	16	14	250	81.6	14	4	0	0	0	0
10	17:00	17	14	439	84.1	14	2.277904328	0	0	0	0
10	17:00	18	14	281	91.5	14	3.558718861	0	0	0	0
10	17:00	19	14	361	97.9	14	2.770083103	0	0	0	0
10	17:00	20	14	248	107.3	14	4.032258065	0	0	0	0
10	17:00	21	14	213	117.6	14	4.694835681	0	0	0	0
10	17:00	22	14	159	122.9	14	6.289308176	0	0	0	0
10	17:00	23	14	247	130.2	14	4.048582996	0	0	0	0
10	17:00	24	14	251	136.5	14	3.984063745	0	0	0	0
10	17:00	25	14	242	144.8	14	4.132231405	0	0	0	0
10	17:00	26	14	289	147.1	14	3.460207613	0	0	0	0
10	17:00	27	14	308	154.5	14	3.246753247	0	0	0	0
10	17:00	28	14	305	164.9	14	3.278688525	0	0	0	0
10	17:00	29	14	288	168.2	14	3.472222222	0	0	0	0
10	17:00	30	14	235	170.5	14	4.255319149	0	0	0	0
10	17:00	31	14	215	176.9	14	4.651162791	0	0	0	0
10	17:00	32	14	217	180.2	14	4.608294931	0	0	0	0
10	17:00	33	14	406	182.6	14	2.463054187	0	0	0	0
10	17:00	34	14	287	192	14	3.484320558	0	0	0	0
10	17:00	35	14	426	194.5	14	2.34741784	0	0	0	0
10	17:00	36	14	289	197.8	14	3.460207613	0	0	0	0
10	17:00	37	14	293	205.2	14	3.412969283	0	0	0	0
10	17:00	38	14	281	215.6	14	3.558718861	0	0	0	0
10	17:00	39	14	322	218.9	14	3.105590062	0	0	0	0
10	17:00	40	14	300	226.3	14	3.333333333	0	0	0	0
10	17:00	41	14	278	228.7	14	3.597122302	0	0	0	0
10	17:00	42	14	296	236	14	3.378378378	0	0	0	0
10	17:00	43	14	303	246.4	14	3.300330033	0	0	0	0
10	17:00	44	14	288	250.8	14	3.472222222	0	0	0	0
10	17:00	45	14	213	260.1	14	4.694835681	0	0	0	0
10	17:00	46	14	317	267.5	14	3.154574133	0	0	0	0
10	17:00	47	14	249	275.8	14	4.016064257	0	0	0	0
10	17:00	48	14	361	280.2	14	2.770083103	0	0	0	0
10	17:00	49	14	286	290.6	14	3.496503497	0	0	0	0
10	17:00	50	14	217	298.9	14	4.608294931	0	0	0	0
10	17:00	51	14	278	305.3	14	3.597122302	0	0	0	0
10	17:00	52	14	216	313.6	14	4.62962963	0	0	0	0
10	17:00	53	14	335	324	14	2.985074627	0	0	0	0
10	17:00	54	14	320	326.4	14	3.125	0	0	0	0
10	17:00	55	14	237	336.7	14	4.219409283	0	0	0	0
10	17:00	56	14	317	342.1	14	3.154574133	0	0	0	0
10	17:00	57	14	252	348.4	14	3.968253968	0	0	0	0
10	17:00	58	14	263	358.7	14	3.802281369	0	0	0	0
10	17:00	59	14	254	367	14	3.937007874	0	0	0	0
10	17:00	60	14	314	370.4	14	3.184713376	0	0	0	0
10	17:00	61	14	278	378.7	14	3.597122302	0	0	0	0
10	17:00	62	14	306	382.1	14	3.267973856	0	0	0	0
10	17:00	63	14	336	387.5	14	2.976190476	0	0	0	0
10	17:00	64	14	295	396.9	14	3.389830509	0	0	0	0
10	17:00	65	14	259	402.2	14	3.861003861	0	0	0	0
10	17:00	66	14	241	412.5	14	4.149377593	0	0	0	0
10	17:00	67	14	376	419	14	2.659574468	0	0	0	0
10	17:00	68	14	308	422.3	14	3.246753247	0	0	0	0
10	17:00	69	14	299	429.7	14	3.344481605	0	0	0	0
10	17:00	70	14	304	440.1	14	3.289473684	0	0	0	0
10	17:00	71	14	360	444.5	14	2.777777778	0	0	0	0
10	17:00	72	14	275	452.9	14	3.636363636	0	0	0	0
10	17:00	73	14	258	459.2	14	3.875968992	0	0	0	0
10	17:00	74	14	259	464.5	14	3.861003861	0	0	0	0
10	17:00	75	14	265	474.8	14	3.773584906	0	0	0	0
10	17:00	76	14	239	480.2	14	4.184100418	0	0	0	0
10	17:00	77	14	235	486.5	14	4.255319149	0	0	0	0
10	17:00	78	14	288	496.9	14	3.472222222	0	0	0	0
10	17:00	79	14	630	500.5	14	1.587301587	1	0	0	0
10	17:00	80	14	243	502.8	14	4.115226337	0	0	0	0
10	17:00	81	14	330	510.3	14	3.03030303	0	0	0	0
10	17:00	82	14	239	519.6	14	4.184100418	0	0	0	0
10	17:00	83	14	276	524	14	3.623188406	0	0	0	0
10	17:00	84	14	288	532.3	14	3.472222222	0	0	0	0
10	17:00	85	14	301	541.7	14	3.322259136	0	0	0	0
10	17:00	86	14	277	548.1	14	3.610108303	0	0	0	0
10	17:00	87	14	245	557.4	14	4.081632653	0	0	0	0
10	17:00	88	14	289	562.8	14	3.460207613	0	0	0	0
10	17:00	89	14	329	566.2	14	3.039513678	0	0	0	0
10	17:00	90	14	283	571.6	14	3.533568905	0	0	0	0
10	17:00	91	14	342	574	14	2.923976608	0	0	0	0
10	17:00	92	14	252	583.4	14	3.968253968	0	0	0	0
10	17:00	93	14	259	587.7	14	3.861003861	0	0	0	0
10	17:00	94	14	278	596.1	14	3.597122302	0	0	0	0
10	17:00	95	14	257	606.4	14	3.891050584	0	0	0	0
10	21:00	2	15	267	7.7	15	3.745318352	0	0	0	0
10	21:00	3	15	255	18	15	3.921568628	0	0	0	0
10	21:00	4	15	254	23.3	15	3.937007874	0	0	0	0
10	21:00	5	15	430	33.8	15	2.325581395	0	0	0	0
10	21:00	6	15	373	41.2	15	2.680965148	0	0	0	0
10	21:00	7	15	284	45.6	15	3.521126761	0	0	0	0
10	21:00	8	15	226	55	15	4.424778761	0	0	0	0
10	21:00	9	15	452	58.5	15	2.212389381	0	0	0	0
10	21:00	10	15	254	62.8	15	3.937007874	0	0	0	0
10	21:00	11	15	333	66.2	15	3.003003003	0	0	0	0
10	21:00	12	15	300	74.6	15	3.333333333	0	0	0	0
10	21:00	13	15	261	79.9	15	3.831417625	0	0	0	0
10	21:00	14	15	269	87.3	15	3.717472119	0	0	0	0
10	21:00	15	15	321	92.7	15	3.115264798	0	0	0	0
10	21:00	16	15	235	103	15	4.255319149	0	0	0	0
10	21:00	17	15	288	105.3	15	3.472222222	0	0	0	0
10	21:00	18	15	285	115.7	15	3.50877193	0	0	0	0
10	21:00	19	15	256	122	15	3.90625	0	0	0	0
10	21:00	20	15	261	126.4	15	3.831417625	0	0	0	0
10	21:00	21	15	259	134.7	15	3.861003861	0	0	0	0
10	21:00	22	15	452	139.2	15	2.212389381	0	0	0	0
10	21:00	23	15	353	142.6	15	2.83286119	0	0	0	0
10	21:00	24	15	290	150	15	3.448275862	0	0	0	0
10	21:00	25	15	238	158.3	15	4.201680672	0	0	0	0
10	21:00	26	15	340	160.7	15	2.941176471	0	0	0	0
10	21:00	27	15	215	170	15	4.651162791	0	0	0	0
10	21:00	28	15	243	177.4	15	4.115226337	0	0	0	0
10	21:00	29	15	230	183.7	15	4.347826087	0	0	0	0
10	21:00	30	15	268	188	15	3.731343284	0	0	0	0
10	21:00	31	15	316	193.4	15	3.164556962	0	0	0	0
10	21:00	32	15	308	196.7	15	3.246753247	0	0	0	0
10	21:00	33	15	238	203.1	15	4.201680672	0	0	0	0
10	21:00	34	15	228	207.4	15	4.385964912	0	0	0	0
10	21:00	35	15	249	210.7	15	4.016064257	0	0	0	0
10	21:00	36	15	236	217	15	4.237288136	0	0	0	0
10	21:00	37	15	242	224.3	15	4.132231405	0	0	0	0
10	21:00	38	15	279	228.7	15	3.584229391	0	0	0	0
10	21:00	39	15	375	231.1	15	2.666666667	0	0	0	0
10	21:00	40	15	266	239.4	15	3.759398496	0	0	0	0
10	21:00	41	15	254	243.8	15	3.937007874	0	0	0	0
10	21:00	42	15	301	247.1	15	3.322259136	0	0	0	0
10	21:00	43	15	287	252.5	15	3.484320558	0	0	0	0
10	21:00	44	15	253	262.8	15	3.95256917	0	0	0	0
10	21:00	45	15	313	267.2	15	3.194888179	0	0	0	0
10	21:00	46	15	325	270.6	15	3.076923077	0	0	0	0
10	21:00	47	15	255	275.9	15	3.921568628	0	0	0	0
10	21:00	48	15	246	285.3	15	4.06504065	0	0	0	0
10	21:00	49	15	319	289.7	15	3.134796238	0	0	0	0
10	21:00	50	15	296	300.1	15	3.378378378	0	0	0	0
10	21:00	51	15	303	308.4	15	3.300330033	0	0	0	0
10	21:00	52	15	316	311.8	15	3.164556962	0	0	0	0
10	21:00	53	15	266	321.1	15	3.759398496	0	0	0	0
10	21:00	54	15	317	329.4	15	3.154574133	0	0	0	0
10	21:00	55	15	333	331.9	15	3.003003003	0	0	0	0
10	21:00	56	15	279	341.3	15	3.584229391	0	0	0	0
10	21:00	57	15	311	347.6	15	3.215434084	0	0	0	0
10	21:00	58	15	322	352	15	3.105590062	0	0	0	0
10	21:00	59	15	277	358.4	15	3.610108303	0	0	0	0
10	21:00	60	15	285	368.8	15	3.50877193	0	0	0	0
10	21:00	61	15	270	372.1	15	3.703703704	0	0	0	0
10	21:00	62	15	282	374.5	15	3.546099291	0	0	0	0
10	21:00	63	15	261	379.8	15	3.831417625	0	0	0	0
10	21:00	64	15	315	383.2	15	3.174603175	0	0	0	0
10	21:00	65	15	269	388.5	15	3.717472119	0	0	0	0
10	21:00	66	15	281	391.9	15	3.558718861	0	0	0	0
10	21:00	67	15	339	400.3	15	2.949852507	0	0	0	0
10	21:00	68	15	290	405.7	15	3.448275862	0	0	0	0
10	21:00	69	15	220	413	15	4.545454546	0	0	0	0
10	21:00	70	15	216	416.3	15	4.62962963	0	0	0	0
10	21:00	71	15	294	424.6	15	3.401360544	0	0	0	0
10	21:00	72	15	578	427.3	15	1.730103806	1	0	0	0
10	21:00	73	15	321	434.6	15	3.115264798	0	0	0	0
10	21:00	74	15	309	438	15	3.236245955	0	0	0	0
10	21:00	75	15	216	445.3	15	4.62962963	0	0	0	0
10	21:00	76	15	312	453.6	15	3.205128205	0	0	0	0
10	21:00	77	15	440	464.2	15	2.272727273	0	0	0	0
10	21:00	78	15	292	469.6	15	3.424657534	0	0	0	0
10	21:00	79	15	287	471.9	15	3.484320558	0	0	0	0
10	21:00	80	15	281	482.3	15	3.558718861	0	0	0	0
10	21:00	81	15	246	489.6	15	4.06504065	0	0	0	0
10	21:00	82	15	349	495	15	2.865329513	0	0	0	0
10	21:00	83	15	255	498.3	15	3.921568628	0	0	0	0
10	21:00	84	15	323	508.7	15	3.095975232	0	0	0	0
10	21:00	85	15	258	518.1	15	3.875968992	0	0	0	0
10	21:00	86	15	382	520.5	15	2.617801047	0	0	0	0
10	21:00	87	15	381	524	15	2.624671916	0	0	0	0
10	21:00	88	15	232	534.3	15	4.310344828	0	0	0	0
10	21:00	89	15	308	540.7	15	3.246753247	0	0	0	0
10	21:00	90	15	354	550.1	15	2.824858757	0	0	0	0
10	21:00	91	15	297	552.5	15	3.367003367	0	0	0	0
10	21:00	92	15	417	557	15	2.398081535	0	0	0	0
10	21:00	93	15	314	566.4	15	3.184713376	0	0	0	0
10	21:00	94	15	215	569.7	15	4.651162791	0	0	0	0
10	21:00	95	15	296	575.1	15	3.378378378	0	0	0	0
10	21:00	96	15	243	581.4	15	4.115226337	0	0	0	0
10	21:00	97	15	311	588.7	15	3.215434084	0	0	0	0
10	21:00	98	15	280	594.1	15	3.571428571	0	0	0	0
10	21:00	99	15	343	596.5	15	2.915451895	0	0	0	0
10	21:00	100	15	251	602.9	15	3.984063745	0	0	0	0
10	9:00	2	16	240	6.8	16	4.166666667	0	0	0	0
10	9:00	3	16	1	12.6	16	1000	0	1	1	1
10	9:00	4	16	254	16.9	16	3.937007874	0	0	0	0
10	9:00	5	16	307	23.3	16	3.25732899	0	0	0	0
10	9:00	6	16	230	32.6	16	4.347826087	0	0	0	0
10	9:00	7	16	255	38	16	3.921568628	0	0	0	0
10	9:00	8	16	293	40.3	16	3.412969283	0	0	0	0
10	9:00	9	16	367	50.8	16	2.72479564	0	0	0	0
10	9:00	10	16	268	60.1	16	3.731343284	0	0	0	0
10	9:00	11	16	202	66.4	16	4.95049505	0	0	0	0
10	9:00	12	16	280	68.8	16	3.571428571	0	0	0	0
10	9:00	13	16	330	76.2	16	3.03030303	0	0	0	0
10	9:00	14	16	368	81.6	16	2.717391304	0	0	0	0
10	9:00	15	16	233	87.9	16	4.291845494	0	0	0	0
10	9:00	16	16	339	90.4	16	2.949852507	0	0	0	0
10	9:00	17	16	210	93.6	16	4.761904762	0	0	0	0
10	9:00	18	16	278	100	16	3.597122302	0	0	0	0
10	9:00	19	16	318	109.4	16	3.144654088	0	0	0	0
10	9:00	20	16	231	113.7	16	4.329004329	0	0	0	0
10	9:00	21	16	276	123.1	16	3.623188406	0	0	0	0
10	9:00	22	16	323	128.5	16	3.095975232	0	0	0	0
10	9:00	23	16	288	137.9	16	3.472222222	0	0	0	0
10	9:00	24	16	223	145.2	16	4.484304933	0	0	0	0
10	9:00	25	16	234	151.5	16	4.273504274	0	0	0	0
10	9:00	26	16	408	159.9	16	2.450980392	0	0	0	0
10	9:00	27	16	285	165.3	16	3.50877193	0	0	0	0
10	9:00	28	16	350	167.7	16	2.857142857	0	0	0	0
10	9:00	29	16	265	174.1	16	3.773584906	0	0	0	0
10	9:00	30	16	232	182.4	16	4.310344828	0	0	0	0
10	9:00	31	16	231	189.7	16	4.329004329	0	0	0	0
10	9:00	32	16	234	193	16	4.273504274	0	0	0	0
10	9:00	33	16	321	200.3	16	3.115264798	0	0	0	0
10	9:00	34	16	241	202.6	16	4.149377593	0	0	0	0
10	9:00	35	16	265	212	16	3.773584906	0	0	0	0
10	9:00	36	16	255	222.3	16	3.921568628	0	0	0	0
10	9:00	37	16	260	225.6	16	3.846153846	0	0	0	0
10	9:00	38	16	236	232.9	16	4.237288136	0	0	0	0
10	9:00	39	16	317	243.3	16	3.154574133	0	0	0	0
10	9:00	40	16	296	252.7	16	3.378378378	0	0	0	0
10	9:00	41	16	290	255	16	3.448275862	0	0	0	0
10	9:00	42	16	228	264.4	16	4.385964912	0	0	0	0
10	9:00	43	16	316	267.7	16	3.164556962	0	0	0	0
10	9:00	44	16	287	273.1	16	3.484320558	0	0	0	0
10	9:00	45	16	251	280.4	16	3.984063745	0	0	0	0
10	9:00	46	16	228	282.7	16	4.385964912	0	0	0	0
10	9:00	47	16	249	291	16	4.016064257	0	0	0	0
10	9:00	48	16	211	297.3	16	4.739336493	0	0	0	0
10	9:00	49	16	348	304.7	16	2.873563218	0	0	0	0
10	9:00	50	16	319	307	16	3.134796238	0	0	0	0
10	9:00	51	16	254	316.4	16	3.937007874	0	0	0	0
10	9:00	52	16	238	319.7	16	4.201680672	0	0	0	0
10	9:00	53	16	231	328	16	4.329004329	0	0	0	0
10	9:00	54	16	338	330.4	16	2.958579882	0	0	0	0
10	9:00	55	16	236	334.7	16	4.237288136	0	0	0	0
10	9:00	56	16	253	345	16	3.95256917	0	0	0	0
10	9:00	57	16	251	351.4	16	3.984063745	0	0	0	0
10	9:00	58	16	236	358.7	16	4.237288136	0	0	0	0
10	9:00	59	16	298	367	16	3.355704698	0	0	0	0
10	9:00	60	16	378	369.4	16	2.645502646	0	0	0	0
10	9:00	61	16	224	374.8	16	4.464285714	0	0	0	0
10	9:00	62	16	259	383.1	16	3.861003861	0	0	0	0
10	9:00	63	16	301	393.4	16	3.322259136	0	0	0	0
10	9:00	64	16	217	400.7	16	4.608294931	0	0	0	0
10	9:00	65	16	400	405.2	16	2.5	0	0	0	0
10	9:00	66	16	358	410.7	16	2.793296089	0	0	0	0
10	9:00	67	16	216	415	16	4.62962963	0	0	0	0
10	9:00	68	16	275	425.4	16	3.636363636	0	0	0	0
10	9:00	69	16	278	433.7	16	3.597122302	0	0	0	0
10	9:00	70	16	251	438.1	16	3.984063745	0	0	0	0
10	9:00	71	16	416	448.6	16	2.403846154	0	0	0	0
10	9:00	72	16	288	450.9	16	3.472222222	0	0	0	0
10	9:00	73	16	301	460.3	16	3.322259136	0	0	0	0
10	9:00	74	16	282	470.7	16	3.546099291	0	0	0	0
10	9:00	75	16	282	479.1	16	3.546099291	0	0	0	0
10	9:00	76	16	313	486.4	16	3.194888179	0	0	0	0
10	9:00	77	16	252	492.7	16	3.968253968	0	0	0	0
10	9:00	78	16	249	498.1	16	4.016064257	0	0	0	0
10	9:00	79	16	214	508.4	16	4.672897196	0	0	0	0
10	9:00	80	16	218	513.7	16	4.587155963	0	0	0	0
10	9:00	81	16	275	522.1	16	3.636363636	0	0	0	0
10	9:00	82	16	291	526.5	16	3.436426117	0	0	0	0
10	9:00	83	16	269	531.8	16	3.717472119	0	0	0	0
10	9:00	84	16	258	534.2	16	3.875968992	0	0	0	0
10	9:00	85	16	273	544.5	16	3.663003663	0	0	0	0
10	9:00	86	16	264	550.8	16	3.787878788	0	0	0	0
10	9:00	87	16	293	561.2	16	3.412969283	0	0	0	0
10	9:00	88	16	405	564.7	16	2.469135803	0	0	0	0
10	9:00	89	16	277	573	16	3.610108303	0	0	0	0
10	9:00	90	16	284	577.4	16	3.521126761	0	0	0	0
10	9:00	91	16	259	587.8	16	3.861003861	0	0	0	0
10	9:00	92	16	242	595.1	16	4.132231405	0	0	0	0
10	9:00	93	16	286	598.4	16	3.496503497	0	0	0	0
10	9:00	94	16	249	604.7	16	4.016064257	0	0	0	0
10	12:04	2	17	251	8.6	17	3.984063745	0	0	0	0
10	12:04	3	17	224	13	17	4.464285714	0	0	0	0
10	12:04	4	17	216	15.3	17	4.62962963	0	0	0	0
10	12:04	5	17	319	24.7	17	3.134796238	0	0	0	0
10	12:04	6	17	257	29	17	3.891050584	0	0	0	0
10	12:04	7	17	349	31.4	17	2.865329513	0	0	0	0
10	12:04	8	17	279	34.8	17	3.584229391	0	0	0	0
10	12:04	9	17	275	44.2	17	3.636363636	0	0	0	0
10	12:04	10	17	262	47.5	17	3.816793893	0	0	0	0
10	12:04	11	17	235	57.8	17	4.255319149	0	0	0	0
10	12:04	12	17	304	67.2	17	3.289473684	0	0	0	0
10	12:04	13	17	275	69.5	17	3.636363636	0	0	0	0
10	12:04	14	17	220	74.9	17	4.545454546	0	0	0	0
10	12:04	15	17	251	84.2	17	3.984063745	0	0	0	0
10	12:04	16	17	241	89.5	17	4.149377593	0	0	0	0
10	12:04	17	17	324	92.9	17	3.086419753	0	0	0	0
10	12:04	18	17	335	102.4	17	2.985074627	0	0	0	0
10	12:04	19	17	265	108.7	17	3.773584906	0	0	0	0
10	12:04	20	17	354	111.1	17	2.824858757	0	0	0	0
10	12:04	21	17	317	114.5	17	3.154574133	0	0	0	0
10	12:04	22	17	313	124.8	17	3.194888179	0	0	0	0
10	12:04	23	17	274	132.2	17	3.649635037	0	0	0	0
10	12:04	24	17	217	141.5	17	4.608294931	0	0	0	0
10	12:04	25	17	321	145.9	17	3.115264798	0	0	0	0
10	12:04	26	17	303	153.3	17	3.300330033	0	0	0	0
10	12:04	27	17	323	162.7	17	3.095975232	0	0	0	0
10	12:04	28	17	233	171	17	4.291845494	0	0	0	0
10	12:04	29	17	269	180.4	17	3.717472119	0	0	0	0
10	12:04	30	17	261	190.7	17	3.831417625	0	0	0	0
10	12:04	31	17	283	195.1	17	3.533568905	0	0	0	0
10	12:04	32	17	250	201.4	17	4	0	0	0	0
10	12:04	33	17	245	211.7	17	4.081632653	0	0	0	0
10	12:04	34	17	280	217.1	17	3.571428571	0	0	0	0
10	12:04	35	17	250	225.4	17	4	0	0	0	0
10	12:04	36	17	267	229.8	17	3.745318352	0	0	0	0
10	12:04	37	17	299	239.1	17	3.344481605	0	0	0	0
10	12:04	38	17	165	249.4	17	6.060606061	0	0	0	0
10	12:04	39	17	253	255.7	17	3.95256917	0	0	0	0
10	12:04	40	17	297	264.1	17	3.367003367	0	0	0	0
10	12:04	41	17	219	273.4	17	4.566210046	0	0	0	0
10	12:04	42	17	238	283.7	17	4.201680672	0	0	0	0
10	12:04	43	17	215	291.1	17	4.651162791	0	0	0	0
10	12:04	44	17	299	295.4	17	3.344481605	0	0	0	0
10	12:04	45	17	202	303.7	17	4.95049505	0	0	0	0
10	12:04	46	17	315	311	17	3.174603175	0	0	0	0
10	12:04	47	17	317	313.4	17	3.154574133	0	0	0	0
10	12:04	48	17	243	318.7	17	4.115226337	0	0	0	0
10	12:04	49	17	321	321.1	17	3.115264798	0	0	0	0
10	12:04	50	17	248	325.4	17	4.032258065	0	0	0	0
10	12:04	51	17	285	335.8	17	3.50877193	0	0	0	0
10	12:04	52	17	281	338.2	17	3.558718861	0	0	0	0
10	12:04	53	17	217	346.5	17	4.608294931	0	0	0	0
10	12:04	54	17	283	356.9	17	3.533568905	0	0	0	0
10	12:04	55	17	246	366.2	17	4.06504065	0	0	0	0
10	12:04	56	17	288	376.6	17	3.472222222	0	0	0	0
10	12:04	57	17	244	384.9	17	4.098360656	0	0	0	0
10	12:04	58	17	266	388.2	17	3.759398496	0	0	0	0
10	12:04	59	17	270	395.5	17	3.703703704	0	0	0	0
10	12:04	60	17	351	406	17	2.849002849	0	0	0	0
10	12:04	61	17	290	410.3	17	3.448275862	0	0	0	0
10	12:04	62	17	333	417.8	17	3.003003003	0	0	0	0
10	12:04	63	17	370	421.2	17	2.702702703	0	0	0	0
10	12:04	64	17	217	427.5	17	4.608294931	0	0	0	0
10	12:04	65	17	281	431.9	17	3.558718861	0	0	0	0
10	12:04	66	17	296	437.3	17	3.378378378	0	0	0	0
10	12:04	67	17	327	443.7	17	3.058103976	0	0	0	0
10	12:04	68	17	281	453.1	17	3.558718861	0	0	0	0
10	12:04	69	17	422	456.5	17	2.369668246	0	0	0	0
10	12:04	70	17	277	466.9	17	3.610108303	0	0	0	0
10	12:04	71	17	255	474.2	17	3.921568628	0	0	0	0
10	12:04	72	17	266	478.6	17	3.759398496	0	0	0	0
10	12:04	73	17	236	486.9	17	4.237288136	0	0	0	0
10	12:04	74	17	275	492.2	17	3.636363636	0	0	0	0
10	12:04	75	17	286	498.6	17	3.496503497	0	0	0	0
10	12:04	76	17	317	501	17	3.154574133	0	0	0	0
10	12:04	77	17	247	510.3	17	4.048582996	0	0	0	0
10	12:04	78	17	287	515.7	17	3.484320558	0	0	0	0
10	12:04	79	17	258	524	17	3.875968992	0	0	0	0
10	12:04	80	17	316	531.3	17	3.164556962	0	0	0	0
10	12:04	81	17	362	539.8	17	2.762430939	0	0	0	0
10	12:04	82	17	268	549.1	17	3.731343284	0	0	0	0
10	12:04	83	17	239	556.5	17	4.184100418	0	0	0	0
10	12:04	84	17	257	565.8	17	3.891050584	0	0	0	0
10	12:04	85	17	217	570.1	17	4.608294931	0	0	0	0
10	12:04	86	17	219	580.5	17	4.566210046	0	0	0	0
10	12:04	87	17	306	589.8	17	3.267973856	0	0	0	0
10	12:04	88	17	320	593.2	17	3.125	0	0	0	0
10	12:04	89	17	309	600.6	17	3.236245955	0	0	0	0
25	17:49	2	18	1262	14.2	18	0.792393027	1	0	0	0
25	17:49	3	18	382	21.7	18	2.617801047	0	0	0	0
25	17:49	4	18	245	27	18	4.081632653	0	0	0	0
25	17:49	5	18	402	29.5	18	2.487562189	0	0	0	0
25	17:49	6	18	257	33.8	18	3.891050584	0	0	0	0
25	17:49	7	18	334	36.3	18	2.994011976	0	0	0	0
25	17:49	8	18	303	45.6	18	3.300330033	0	0	0	0
25	17:49	9	18	363	56.1	18	2.754820937	0	0	0	0
25	17:49	10	18	454	59.6	18	2.202643172	0	0	0	0
25	17:49	11	18	196	63.9	18	5.102040816	0	0	0	0
25	17:49	12	18	310	73.3	18	3.225806452	0	0	0	0
25	17:49	13	18	215	75.6	18	4.651162791	0	0	0	0
25	17:49	14	18	281	81.9	18	3.558718861	0	0	0	0
25	17:49	15	18	468	84.5	18	2.136752137	0	0	0	0
25	17:49	16	18	293	87.8	18	3.412969283	0	0	0	0
25	17:49	17	18	268	98.2	18	3.731343284	0	0	0	0
25	17:49	18	18	244	103.5	18	4.098360656	0	0	0	0
25	17:49	19	18	238	113.8	18	4.201680672	0	0	0	0
25	17:49	20	18	319	118.2	18	3.134796238	0	0	0	0
25	17:49	21	18	483	124.7	18	2.070393375	0	0	0	0
25	17:49	22	18	333	132.2	18	3.003003003	0	0	0	0
25	17:49	23	18	303	141.5	18	3.300330033	0	0	0	0
25	17:49	24	18	361	148	18	2.770083103	0	0	0	0
25	17:49	25	18	244	158.3	18	4.098360656	0	0	0	0
25	17:49	26	18	219	165.6	18	4.566210046	0	0	0	0
25	17:49	27	18	219	174.9	18	4.566210046	0	0	0	0
25	17:49	28	18	290	185.3	18	3.448275862	0	0	0	0
25	17:49	29	18	325	188.7	18	3.076923077	0	0	0	0
25	17:49	30	18	374	191.1	18	2.673796791	0	0	0	0
25	17:49	31	18	216	199.4	18	4.62962963	0	0	0	0
25	17:49	32	18	645	202.1	18	1.550387597	1	0	0	0
25	17:49	33	18	427	206.6	18	2.341920375	0	0	0	0
25	17:49	34	18	267	213.9	18	3.745318352	0	0	0	0
25	17:49	35	18	270	223.3	18	3.703703704	0	0	0	0
25	17:49	36	18	276	230.7	18	3.623188406	0	0	0	0
25	17:49	37	18	267	239	18	3.745318352	0	0	0	0
25	17:49	38	18	464	242.5	18	2.155172414	0	0	0	0
25	17:49	39	18	460	245	18	2.173913044	0	0	0	0
25	17:49	40	18	267	249.4	18	3.745318352	0	0	0	0
25	17:49	41	18	245	255.7	18	4.081632653	0	0	0	0
25	17:49	42	18	222	265	18	4.504504505	0	0	0	0
25	17:49	43	18	223	273.3	18	4.484304933	0	0	0	0
25	17:49	44	18	217	279.6	18	4.608294931	0	0	0	0
25	17:49	45	18	223	287.9	18	4.484304933	0	0	0	0
25	17:49	46	18	424	297.4	18	2.358490566	0	0	0	0
25	17:49	47	18	345	299.8	18	2.898550725	0	0	0	0
25	17:49	48	18	406	303.3	18	2.463054187	0	0	0	0
25	17:49	49	18	313	312.7	18	3.194888179	0	0	0	0
25	17:49	50	18	313	318.1	18	3.194888179	0	0	0	0
25	17:49	51	18	380	325.5	18	2.631578947	0	0	0	0
25	17:49	52	18	326	333.9	18	3.067484663	0	0	0	0
25	17:49	53	18	250	338.3	18	4	0	0	0	0
25	17:49	54	18	256	346.6	18	3.90625	0	0	0	0
25	17:49	55	18	236	356.9	18	4.237288136	0	0	0	0
25	17:49	56	18	279	363.3	18	3.584229391	0	0	0	0
25	17:49	57	18	341	367.7	18	2.93255132	0	0	0	0
25	17:49	58	18	409	375.2	18	2.444987775	0	0	0	0
25	17:49	59	18	318	377.6	18	3.144654088	0	0	0	0
25	17:49	60	18	457	385.1	18	2.188183807	0	0	0	0
25	17:49	61	18	1	390.5	18	1000	0	1	1	1
25	17:49	62	18	1168	394.7	18	0.856164384	1	0	0	0
25	17:49	63	18	463	399.3	18	2.159827214	0	0	0	0
25	17:49	64	18	299	401.7	18	3.344481605	0	0	0	0
25	17:49	65	18	246	407	18	4.06504065	0	0	0	0
25	17:49	66	18	435	414.5	18	2.298850575	0	0	0	0
25	17:49	67	18	402	417	18	2.487562189	0	0	0	0
25	17:49	68	18	276	420.3	18	3.623188406	0	0	0	0
25	17:49	69	18	265	424.7	18	3.773584906	0	0	0	0
25	17:49	70	18	239	430	18	4.184100418	0	0	0	0
25	17:49	71	18	361	439.5	18	2.770083103	0	0	0	0
25	17:49	72	18	292	441.8	18	3.424657534	0	0	0	0
25	17:49	73	18	343	449.2	18	2.915451895	0	0	0	0
25	17:49	74	18	247	453.6	18	4.048582996	0	0	0	0
25	17:49	75	18	318	461.9	18	3.144654088	0	0	0	0
25	17:49	76	18	422	467.4	18	2.369668246	0	0	0	0
25	17:49	77	18	296	473.8	18	3.378378378	0	0	0	0
25	17:49	78	18	314	478.2	18	3.184713376	0	0	0	0
25	17:49	79	18	277	487.6	18	3.610108303	0	0	0	0
25	17:49	80	18	387	490	18	2.583979328	0	0	0	0
25	17:49	81	18	291	494.4	18	3.436426117	0	0	0	0
25	17:49	82	18	223	503.8	18	4.484304933	0	0	0	0
25	17:49	83	18	487	514.3	18	2.05338809	0	0	0	0
25	17:49	84	18	376	517.7	18	2.659574468	0	0	0	0
25	17:49	85	18	267	527.1	18	3.745318352	0	0	0	0
25	17:49	86	18	364	529.5	18	2.747252747	0	0	0	0
25	17:49	87	18	328	532.9	18	3.048780488	0	0	0	0
25	17:49	88	18	293	543.3	18	3.412969283	0	0	0	0
25	17:49	89	18	234	546.6	18	4.273504274	0	0	0	0
25	17:49	90	18	265	552.9	18	3.773584906	0	0	0	0
25	17:49	91	18	253	563.2	18	3.95256917	0	0	0	0
25	17:49	92	18	267	565.5	18	3.745318352	0	0	0	0
25	17:49	93	18	240	572.8	18	4.166666667	0	0	0	0
25	17:49	94	18	283	582.2	18	3.533568905	0	0	0	0
25	17:49	95	18	344	585.6	18	2.906976744	0	0	0	0
25	17:49	96	18	257	595	18	3.891050584	0	0	0	0
25	17:49	97	18	320	598.3	18	3.125	0	0	0	0
25	17:49	98	18	244	603.6	18	4.098360656	0	0	0	0
25	21:00	2	19	256	14.7	19	3.90625	0	0	0	0
25	21:00	3	19	239	22	19	4.184100418	0	0	0	0
25	21:00	4	19	223	26.4	19	4.484304933	0	0	0	0
25	21:00	5	19	227	31.7	19	4.405286344	0	0	0	0
25	21:00	6	19	216	42	19	4.62962963	0	0	0	0
25	21:00	7	19	259	45.3	19	3.861003861	0	0	0	0
25	21:00	8	19	222	50.6	19	4.504504505	0	0	0	0
25	21:00	9	19	277	55	19	3.610108303	0	0	0	0
25	21:00	10	19	257	60.4	19	3.891050584	0	0	0	0
25	21:00	11	19	214	63.7	19	4.672897196	0	0	0	0
25	21:00	12	19	204	69.9	19	4.901960784	0	0	0	0
25	21:00	13	19	255	78.2	19	3.921568628	0	0	0	0
25	21:00	14	19	201	84.5	19	4.975124378	0	0	0	0
25	21:00	15	19	240	88.8	19	4.166666667	0	0	0	0
25	21:00	16	19	190	96.1	19	5.263157895	0	0	0	0
25	21:00	17	19	253	100.4	19	3.95256917	0	0	0	0
25	21:00	18	19	211	107.7	19	4.739336493	0	0	0	0
25	21:00	19	19	249	113	19	4.016064257	0	0	0	0
25	21:00	20	19	214	121.3	19	4.672897196	0	0	0	0
25	21:00	21	19	205	127.5	19	4.878048781	0	0	0	0
25	21:00	22	19	230	136.9	19	4.347826087	0	0	0	0
25	21:00	23	19	295	143.2	19	3.389830509	0	0	0	0
25	21:00	24	19	215	151.5	19	4.651162791	0	0	0	0
25	21:00	25	19	333	157	19	3.003003003	0	0	0	0
25	21:00	26	19	228	167.3	19	4.385964912	0	0	0	0
25	21:00	27	19	241	169.6	19	4.149377593	0	0	0	0
25	21:00	28	19	268	175.9	19	3.731343284	0	0	0	0
25	21:00	29	19	237	186.3	19	4.219409283	0	0	0	0
25	21:00	30	19	339	190.7	19	2.949852507	0	0	0	0
25	21:00	31	19	1	192.2	19	1000	0	1	1	1
25	21:00	32	19	329	195.6	19	3.039513678	0	0	0	0
25	21:00	33	19	200	202.9	19	5	0	0	0	0
25	21:00	34	19	192	209.2	19	5.208333333	0	0	0	0
25	21:00	35	19	214	213.5	19	4.672897196	0	0	0	0
25	21:00	36	19	194	219.8	19	5.154639175	0	0	0	0
25	21:00	37	19	234	223.1	19	4.273504274	0	0	0	0
25	21:00	38	19	225	232.4	19	4.444444444	0	0	0	0
25	21:00	39	19	216	237.7	19	4.62962963	0	0	0	0
25	21:00	40	19	240	241	19	4.166666667	0	0	0	0
25	21:00	41	19	1	246.6	19	1000	0	1	1	1
25	21:00	42	19	300	251	19	3.333333333	0	0	0	0
25	21:00	43	19	235	257.3	19	4.255319149	0	0	0	0
25	21:00	44	19	225	267.6	19	4.444444444	0	0	0	0
25	21:00	45	19	287	277	19	3.484320558	0	0	0	0
25	21:00	46	19	258	284.3	19	3.875968992	0	0	0	0
25	21:00	47	19	289	292.6	19	3.460207613	0	0	0	0
25	21:00	48	19	213	295.9	19	4.694835681	0	0	0	0
25	21:00	49	19	226	306.3	19	4.424778761	0	0	0	0
25	21:00	50	19	276	314.6	19	3.623188406	0	0	0	0
25	21:00	51	19	293	322	19	3.412969283	0	0	0	0
25	21:00	52	19	293	325.3	19	3.412969283	0	0	0	0
25	21:00	53	19	243	330.7	19	4.115226337	0	0	0	0
25	21:00	54	19	235	340	19	4.255319149	0	0	0	0
25	21:00	55	19	214	343.3	19	4.672897196	0	0	0	0
25	21:00	56	19	239	352.6	19	4.184100418	0	0	0	0
25	21:00	57	19	298	360	19	3.355704698	0	0	0	0
25	21:00	58	19	284	368.3	19	3.521126761	0	0	0	0
25	21:00	59	19	316	371.7	19	3.164556962	0	0	0	0
25	21:00	60	19	271	382.1	19	3.6900369	0	0	0	0
25	21:00	61	19	283	387.4	19	3.533568905	0	0	0	0
25	21:00	62	19	359	389.9	19	2.78551532	0	0	0	0
25	21:00	63	19	288	400.2	19	3.472222222	0	0	0	0
25	21:00	64	19	281	403.6	19	3.558718861	0	0	0	0
25	21:00	65	19	257	410.9	19	3.891050584	0	0	0	0
25	21:00	66	19	258	414.2	19	3.875968992	0	0	0	0
25	21:00	67	19	232	420.5	19	4.310344828	0	0	0	0
25	21:00	68	19	400	424	19	2.5	0	0	0	0
25	21:00	69	19	286	429.4	19	3.496503497	0	0	0	0
25	21:00	70	19	297	436.7	19	3.367003367	0	0	0	0
25	21:00	71	19	196	441	19	5.102040816	0	0	0	0
25	21:00	72	19	250	443.3	19	4	0	0	0	0
25	21:00	73	19	316	449.7	19	3.164556962	0	0	0	0
25	21:00	74	19	253	454	19	3.95256917	0	0	0	0
25	21:00	75	19	222	460.3	19	4.504504505	0	0	0	0
25	21:00	76	19	231	469.7	19	4.329004329	0	0	0	0
25	21:00	77	19	243	475	19	4.115226337	0	0	0	0
25	21:00	78	19	376	484.4	19	2.659574468	0	0	0	0
25	21:00	79	19	365	490.9	19	2.739726027	0	0	0	0
25	21:00	80	19	321	501.3	19	3.115264798	0	0	0	0
25	21:00	81	19	388	506.7	19	2.577319588	0	0	0	0
25	21:00	82	19	323	511.2	19	3.095975232	0	0	0	0
25	21:00	83	19	397	514.7	19	2.518891688	0	0	0	0
25	21:00	84	19	233	520	19	4.291845494	0	0	0	0
25	21:00	85	19	252	524.3	19	3.968253968	0	0	0	0
25	21:00	86	19	280	529.7	19	3.571428571	0	0	0	0
25	21:00	87	19	253	538	19	3.95256917	0	0	0	0
25	21:00	88	19	243	545.3	19	4.115226337	0	0	0	0
25	21:00	89	19	261	550.6	19	3.831417625	0	0	0	0
25	21:00	90	19	316	558	19	3.164556962	0	0	0	0
25	21:00	91	19	220	563.3	19	4.545454546	0	0	0	0
25	21:00	92	19	268	572.7	19	3.731343284	0	0	0	0
25	21:00	93	19	310	581.1	19	3.225806452	0	0	0	0
25	21:00	94	19	268	587.4	19	3.731343284	0	0	0	0
25	21:00	95	19	428	597.9	19	2.336448598	0	0	0	0
25	21:00	96	19	395	600.3	19	2.53164557	0	0	0	0
25	9:00	2	20	231	13.8	20	4.329004329	0	0	0	0
25	9:00	3	20	295	23.2	20	3.389830509	0	0	0	0
25	9:00	4	20	268	33.5	20	3.731343284	0	0	0	0
25	9:00	5	20	193	38.8	20	5.18134715	0	0	0	0
25	9:00	6	20	245	48.1	20	4.081632653	0	0	0	0
25	9:00	7	20	358	53.6	20	2.793296089	0	0	0	0
25	9:00	8	20	290	61.9	20	3.448275862	0	0	0	0
25	9:00	9	20	326	64.3	20	3.067484663	0	0	0	0
25	9:00	10	20	238	70.6	20	4.201680672	0	0	0	0
25	9:00	11	20	462	75.2	20	2.164502165	0	0	0	0
25	9:00	12	20	256	84.5	20	3.90625	0	0	0	0
25	9:00	13	20	318	94.9	20	3.144654088	0	0	0	0
25	9:00	14	20	252	102.2	20	3.968253968	0	0	0	0
25	9:00	15	20	288	105.6	20	3.472222222	0	0	0	0
25	9:00	16	20	205	109.9	20	4.878048781	0	0	0	0
25	9:00	17	20	226	117.2	20	4.424778761	0	0	0	0
25	9:00	18	20	327	125.6	20	3.058103976	0	0	0	0
25	9:00	19	20	200	131.8	20	5	0	0	0	0
25	9:00	20	20	240	141.2	20	4.166666667	0	0	0	0
25	9:00	21	20	395	145.7	20	2.53164557	0	0	0	0
25	9:00	22	20	447	155.2	20	2.237136465	0	0	0	0
25	9:00	23	20	552	160.9	20	1.811594203	1	0	0	0
25	9:00	24	20	331	167.3	20	3.021148036	0	0	0	0
25	9:00	25	20	194	175.5	20	5.154639175	0	0	0	0
25	9:00	26	20	225	181.9	20	4.444444444	0	0	0	0
25	9:00	27	20	227	192.2	20	4.405286344	0	0	0	0
25	9:00	28	20	267	198.5	20	3.745318352	0	0	0	0
25	9:00	29	20	219	205.8	20	4.566210046	0	0	0	0
25	9:00	30	20	385	212.3	20	2.597402597	0	0	0	0
25	9:00	31	20	360	220.7	20	2.777777778	0	0	0	0
25	9:00	32	20	286	231.1	20	3.496503497	0	0	0	0
25	9:00	33	20	448	234.6	20	2.232142857	0	0	0	0
25	9:00	34	20	284	241	20	3.521126761	0	0	0	0
25	9:00	35	20	440	245.5	20	2.272727273	0	0	0	0
25	9:00	36	20	295	250.9	20	3.389830509	0	0	0	0
25	9:00	37	20	217	257.2	20	4.608294931	0	0	0	0
25	9:00	38	20	381	266.7	20	2.624671916	0	0	0	0
25	9:00	39	20	247	275	20	4.048582996	0	0	0	0
25	9:00	40	20	211	281.3	20	4.739336493	0	0	0	0
25	9:00	41	20	247	285.6	20	4.048582996	0	0	0	0
25	9:00	42	20	283	291	20	3.533568905	0	0	0	0
25	9:00	43	20	283	295.4	20	3.533568905	0	0	0	0
25	9:00	44	20	285	304.8	20	3.50877193	0	0	0	0
25	9:00	45	20	436	308.3	20	2.293577982	0	0	0	0
25	9:00	46	20	224	313.6	20	4.464285714	0	0	0	0
25	9:00	47	20	212	319.9	20	4.716981132	0	0	0	0
25	9:00	48	20	243	324.2	20	4.115226337	0	0	0	0
25	9:00	49	20	232	331.5	20	4.310344828	0	0	0	0
25	9:00	50	20	266	334.8	20	3.759398496	0	0	0	0
25	9:00	51	20	309	341.2	20	3.236245955	0	0	0	0
25	9:00	52	20	278	349.5	20	3.597122302	0	0	0	0
25	9:00	53	20	355	353	20	2.816901409	0	0	0	0
25	9:00	54	20	221	361.2	20	4.524886878	0	0	0	0
25	9:00	55	20	270	364.6	20	3.703703704	0	0	0	0
25	9:00	56	20	317	375	20	3.154574133	0	0	0	0
25	9:00	57	20	282	383.3	20	3.546099291	0	0	0	0
25	9:00	58	20	325	385.7	20	3.076923077	0	0	0	0
25	9:00	59	20	283	391.1	20	3.533568905	0	0	0	0
25	9:00	60	20	248	393.4	20	4.032258065	0	0	0	0
25	9:00	61	20	280	398.8	20	3.571428571	0	0	0	0
25	9:00	62	20	257	409.1	20	3.891050584	0	0	0	0
25	9:00	63	20	256	417.4	20	3.90625	0	0	0	0
25	9:00	64	20	278	422.8	20	3.597122302	0	0	0	0
25	9:00	65	20	219	433.1	20	4.566210046	0	0	0	0
25	9:00	66	20	317	436.5	20	3.154574133	0	0	0	0
25	9:00	67	20	298	446.9	20	3.355704698	0	0	0	0
25	9:00	68	20	250	451.2	20	4	0	0	0	0
25	9:00	69	20	309	456.6	20	3.236245955	0	0	0	0
25	9:00	70	20	288	463	20	3.472222222	0	0	0	0
25	9:00	71	20	205	467.3	20	4.878048781	0	0	0	0
25	9:00	72	20	232	477.6	20	4.310344828	0	0	0	0
25	9:00	73	20	254	486.9	20	3.937007874	0	0	0	0
25	9:00	74	20	318	491.3	20	3.144654088	0	0	0	0
25	9:00	75	20	821	501.3	20	1.218026797	1	0	0	0
25	9:00	76	20	333	503.7	20	3.003003003	0	0	0	0
25	9:00	77	20	321	514	20	3.115264798	0	0	0	0
25	9:00	78	20	231	523.4	20	4.329004329	0	0	0	0
25	9:00	79	20	230	533.7	20	4.347826087	0	0	0	0
25	9:00	80	20	282	541.1	20	3.546099291	0	0	0	0
25	9:00	81	20	377	550.5	20	2.652519894	0	0	0	0
25	9:00	82	20	290	554.9	20	3.448275862	0	0	0	0
25	9:00	83	20	242	564.2	20	4.132231405	0	0	0	0
25	9:00	84	20	282	566.6	20	3.546099291	0	0	0	0
25	9:00	85	20	249	571.9	20	4.016064257	0	0	0	0
25	9:00	86	20	441	576.5	20	2.267573696	0	0	0	0
25	9:00	87	20	225	585.8	20	4.444444444	0	0	0	0
25	9:00	88	20	218	593.1	20	4.587155963	0	0	0	0
25	9:00	89	20	381	602.6	20	2.624671916	0	0	0	0
25	13:01	2	21	428	14	21	2.336448598	0	0	0	0
25	13:01	3	21	976	17	21	1.024590164	1	0	0	0
25	13:01	4	21	205	25.3	21	4.878048781	0	0	0	0
25	13:01	5	21	219	30.6	21	4.566210046	0	0	0	0
25	13:01	6	21	300	33	21	3.333333333	0	0	0	0
25	13:01	7	21	217	43.3	21	4.608294931	0	0	0	0
25	13:01	8	21	212	49.5	21	4.716981132	0	0	0	0
25	13:01	9	21	316	57.9	21	3.164556962	0	0	0	0
25	13:01	10	21	255	65.2	21	3.921568628	0	0	0	0
25	13:01	11	21	281	73.5	21	3.558718861	0	0	0	0
25	13:01	12	21	485	77.1	21	2.06185567	0	0	0	0
25	13:01	13	21	195	83.3	21	5.128205128	0	0	0	0
25	13:01	14	21	240	91.6	21	4.166666667	0	0	0	0
25	13:01	15	21	265	96	21	3.773584906	0	0	0	0
25	13:01	16	21	295	106.3	21	3.389830509	0	0	0	0
25	13:01	17	21	390	109.8	21	2.564102564	0	0	0	0
25	13:01	18	21	319	116.2	21	3.134796238	0	0	0	0
25	13:01	19	21	252	119.5	21	3.968253968	0	0	0	0
25	13:01	20	21	294	127.8	21	3.401360544	0	0	0	0
25	13:01	21	21	248	132.2	21	4.032258065	0	0	0	0
25	13:01	22	21	200	140.4	21	5	0	0	0	0
25	13:01	23	21	365	142.8	21	2.739726027	0	0	0	0
25	13:01	24	21	252	148.1	21	3.968253968	0	0	0	0
25	13:01	25	21	252	156.4	21	3.968253968	0	0	0	0
25	13:01	26	21	430	161.9	21	2.325581395	0	0	0	0
25	13:01	27	21	300	170.3	21	3.333333333	0	0	0	0
25	13:01	28	21	288	179.7	21	3.472222222	0	0	0	0
25	13:01	29	21	344	184.1	21	2.906976744	0	0	0	0
25	13:01	30	21	218	190.4	21	4.587155963	0	0	0	0
25	13:01	31	21	314	193.8	21	3.184713376	0	0	0	0
25	13:01	32	21	302	204.2	21	3.311258278	0	0	0	0
25	13:01	33	21	683	207.9	21	1.464128843	1	0	0	0
25	13:01	34	21	219	216.2	21	4.566210046	0	0	0	0
25	13:01	35	21	266	222.5	21	3.759398496	0	0	0	0
25	13:01	36	21	280	227.9	21	3.571428571	0	0	0	0
25	13:01	37	21	282	232.3	21	3.546099291	0	0	0	0
25	13:01	38	21	350	235.7	21	2.857142857	0	0	0	0
25	13:01	39	21	216	240	21	4.62962963	0	0	0	0
25	13:01	40	21	266	247.3	21	3.759398496	0	0	0	0
25	13:01	41	21	219	251.7	21	4.566210046	0	0	0	0
25	13:01	42	21	276	258	21	3.623188406	0	0	0	0
25	13:01	43	21	231	263.4	21	4.329004329	0	0	0	0
25	13:01	44	21	238	273.7	21	4.201680672	0	0	0	0
25	13:01	45	21	259	279	21	3.861003861	0	0	0	0
25	13:01	46	21	248	287.3	21	4.032258065	0	0	0	0
25	13:01	47	21	422	294.8	21	2.369668246	0	0	0	0
25	13:01	48	21	404	297.3	21	2.475247525	0	0	0	0
25	13:01	49	21	277	305.6	21	3.610108303	0	0	0	0
25	13:01	50	21	253	308.9	21	3.95256917	0	0	0	0
25	13:01	51	21	217	313.2	21	4.608294931	0	0	0	0
25	13:01	52	21	221	319.6	21	4.524886878	0	0	0	0
25	13:01	53	21	239	322.9	21	4.184100418	0	0	0	0
25	13:01	54	21	217	332.2	21	4.608294931	0	0	0	0
25	13:01	55	21	318	334.6	21	3.144654088	0	0	0	0
25	13:01	56	21	257	339.9	21	3.891050584	0	0	0	0
25	13:01	57	21	253	349.2	21	3.95256917	0	0	0	0
25	13:01	58	21	296	352.6	21	3.378378378	0	0	0	0
25	13:01	59	21	260	361.9	21	3.846153846	0	0	0	0
25	13:01	60	21	249	365.2	21	4.016064257	0	0	0	0
25	13:01	61	21	281	375.6	21	3.558718861	0	0	0	0
25	13:01	62	21	275	382.9	21	3.636363636	0	0	0	0
25	13:01	63	21	219	387.3	21	4.566210046	0	0	0	0
25	13:01	64	21	329	393.7	21	3.039513678	0	0	0	0
25	13:01	65	21	213	402	21	4.694835681	0	0	0	0
25	13:01	66	21	313	409.4	21	3.194888179	0	0	0	0
25	13:01	67	21	260	414.7	21	3.846153846	0	0	0	0
25	13:01	68	21	231	421	21	4.329004329	0	0	0	0
25	13:01	69	21	325	426.4	21	3.076923077	0	0	0	0
25	13:01	70	21	308	433.8	21	3.246753247	0	0	0	0
25	13:01	71	21	389	436.3	21	2.570694087	0	0	0	0
25	13:01	72	21	236	442.6	21	4.237288136	0	0	0	0
25	13:01	73	21	295	453	21	3.389830509	0	0	0	0
25	13:01	74	21	345	462.4	21	2.898550725	0	0	0	0
25	13:01	75	21	341	465.8	21	2.93255132	0	0	0	0
25	13:01	76	21	424	472.3	21	2.358490566	0	0	0	0
25	13:01	77	21	285	474.7	21	3.50877193	0	0	0	0
25	13:01	78	21	300	480	21	3.333333333	0	0	0	0
25	13:01	79	21	426	482.5	21	2.34741784	0	0	0	0
25	13:01	80	21	639	490.2	21	1.564945227	1	0	0	0
25	13:01	81	21	1	493.6	21	1000	0	1	1	1
25	13:01	82	21	358	497	21	2.793296089	0	0	0	0
25	13:01	83	21	264	506.4	21	3.787878788	0	0	0	0
25	13:01	84	21	332	514.8	21	3.012048193	0	0	0	0
25	13:01	85	21	274	525.1	21	3.649635037	0	0	0	0
25	13:01	86	21	332	527.6	21	3.012048193	0	0	0	0
25	13:01	87	21	253	531.9	21	3.95256917	0	0	0	0
25	13:01	88	21	167	535.1	21	5.988023952	0	0	0	0
25	13:01	89	21	237	540.5	21	4.219409283	0	0	0	0
25	13:01	90	21	287	550.8	21	3.484320558	0	0	0	0
25	13:01	91	21	239	558.2	21	4.184100418	0	0	0	0
25	13:01	92	21	255	566.4	21	3.921568628	0	0	0	0
25	13:01	93	21	407	571	21	2.457002457	0	0	0	0
25	13:01	94	21	304	577.3	21	3.289473684	0	0	0	0
25	13:01	95	21	242	584.6	21	4.132231405	0	0	0	0
25	13:01	96	21	247	589	21	4.048582996	0	0	0	0
25	13:01	97	21	230	597.3	21	4.347826087	0	0	0	0
25	13:01	98	21	306	601.7	21	3.267973856	0	0	0	0
25	17:00	2	22	685	10.7	22	1.459854015	1	0	0	0
25	17:00	3	22	236	17	22	4.237288136	0	0	0	0
25	17:00	4	22	409	19.5	22	2.444987775	0	0	0	0
25	17:00	5	22	276	29.9	22	3.623188406	0	0	0	0
25	17:00	6	22	282	38.2	22	3.546099291	0	0	0	0
25	17:00	7	22	201	43.5	22	4.975124378	0	0	0	0
25	17:00	8	22	219	49.8	22	4.566210046	0	0	0	0
25	17:00	9	22	242	58.1	22	4.132231405	0	0	0	0
25	17:00	10	22	567	60.7	22	1.76366843	1	0	0	0
25	17:00	11	22	214	66.1	22	4.672897196	0	0	0	0
25	17:00	12	22	247	76.4	22	4.048582996	0	0	0	0
25	17:00	13	22	303	78.8	22	3.300330033	0	0	0	0
25	17:00	14	22	289	89.1	22	3.460207613	0	0	0	0
25	17:00	15	22	267	95.5	22	3.745318352	0	0	0	0
25	17:00	16	22	463	98	22	2.159827214	0	0	0	0
25	17:00	17	22	231	104.3	22	4.329004329	0	0	0	0
25	17:00	18	22	670	110.1	22	1.492537313	1	0	0	0
25	17:00	19	22	863	113	22	1.158748552	1	0	0	0
25	17:00	20	22	229	117.3	22	4.366812227	0	0	0	0
25	17:00	21	22	218	120.6	22	4.587155963	0	0	0	0
25	17:00	22	22	1	122.3	22	1000	0	1	1	1
25	17:00	23	22	342	125.7	22	2.923976608	0	0	0	0
25	17:00	24	22	335	133.1	22	2.985074627	0	0	0	0
25	17:00	25	22	463	135.7	22	2.159827214	0	0	0	0
25	17:00	26	22	217	146	22	4.608294931	0	0	0	0
25	17:00	27	22	360	153.4	22	2.777777778	0	0	0	0
25	17:00	28	22	455	155.9	22	2.197802198	0	0	0	0
25	17:00	29	22	243	163.2	22	4.115226337	0	0	0	0
25	17:00	30	22	227	168.6	22	4.405286344	0	0	0	0
25	17:00	31	22	192	177.8	22	5.208333333	0	0	0	0
25	17:00	32	22	208	182.1	22	4.807692308	0	0	0	0
[truncated: 83,080 more rows]
