# Supplementary material for: Total sleep deprivation reduces top-down regulation of emotion without altering bottom-up affective processing
Source: PLoS One. 2021 Sep 2;16(9):e0256983. doi: 10.1371/journal.pone.0256983 (PMC8412406; doi:10.1371/journal.pone.0256983)
Supplement: S7 File — (CSV) [file pone.0256983.s007.csv]

Subject	Condition	Bout	Date	KSSA_Time	KSSA	KSSB_Time	KSSB
A010	SD	1	02/25/2014	17:01:04	2	17:12:35	2
A010	SD	2	02/25/2014	21:00:26	3	21:10:58	3
A010	SD	3	02/26/2014	09:00:38	1	09:11:05	2
A010	SD	4	02/26/2014	13:52:03	3	14:02:28	3
A010	SD	5	02/26/2014	17:00:06	4	17:10:42	4
A010	SD	6	02/26/2014	20:59:57	3	21:10:22	3
A010	SD	7	02/26/2014	23:00:12	3	23:10:38	4
A010	SD	8	02/27/2014	00:59:32	5	01:10:06	5
A010	SD	9	02/27/2014	02:59:45	5	03:10:26	6
A010	SD	10	02/27/2014	05:00:07	6	05:10:35	6
A010	SD	11	02/27/2014	06:59:59	4	07:10:25	4
A010	SD	12	02/27/2014	09:00:04	3	09:10:28	4
A010	SD	13	02/27/2014	13:01:59	4	13:12:25	5
A010	SD	14	02/27/2014	17:00:02	4	17:10:32	4
A010	SD	15	02/27/2014	21:00:08	5	21:10:36	4
A010	SD	16	02/28/2014	08:59:58	2	09:10:27	3
A010	SD	17	02/28/2014	12:04:24	2	12:14:48	3
A025	SD	1	04/11/2014	17:49:02	4	17:59:55	4
A025	SD	2	04/11/2014	21:00:19	7	21:10:47	7
A025	SD	3	04/12/2014	09:00:03	3	09:10:34	3
A025	SD	4	04/12/2014	13:01:05	3	13:11:28	3
A025	SD	5	04/12/2014	16:59:55	3	17:10:37	3
A025	SD	6	04/12/2014	21:00:02	7	21:10:30	8
A025	SD	7	04/12/2014	23:00:37	9	23:11:08	8
A025	SD	8	04/13/2014	01:00:29	8	01:11:02	8
A025	SD	9	04/13/2014	03:00:19	9	03:10:43	9
A025	SD	10	04/13/2014	05:00:00	8	05:10:38	7
A025	SD	11	04/13/2014	07:00:05	8	07:10:31	9
A025	SD	12	04/13/2014	08:59:57	5	09:10:20	8
A025	SD	13	04/13/2014	12:59:58	8	13:10:22	8
A025	SD	14	04/13/2014	17:00:25	7	17:10:51	7
A025	SD	15	04/13/2014	21:00:04	8	21:10:25	8
A025	SD	16	04/14/2014	09:00:03	4	09:10:25	5
A025	SD	17	04/14/2014	13:00:05	3	13:10:25	3
A028	SD	1	02/25/2014	17:01:11	3	17:13:17	3
A028	SD	2	02/25/2014	21:00:24	3	21:10:50	2
A028	SD	3	02/26/2014	09:00:35	5	09:11:01	5
A028	SD	4	02/26/2014	13:51:29	3	14:01:57	4
A028	SD	5	02/26/2014	16:59:51	3	17:10:10	4
A028	SD	6	02/26/2014	20:59:29	5	21:10:10	5
A028	SD	7	02/26/2014	23:00:02	4	23:10:27	4
A028	SD	8	02/27/2014	00:59:58	5	01:10:28	6
A028	SD	9	02/27/2014	02:59:09	6	03:10:14	6
A028	SD	10	02/27/2014	04:59:54	6	05:10:26	7
A028	SD	11	02/27/2014	06:59:21	8	07:10:12	8
A028	SD	12	02/27/2014	08:59:58	8	09:10:24	8
A028	SD	13	02/27/2014	13:00:56	5	13:11:24	6
A028	SD	14	02/27/2014	17:00:04	7	17:10:33	7
A028	SD	15	02/27/2014	21:00:05	5	21:10:25	7
A028	SD	16	02/28/2014	08:59:18	6	09:10:14	5
A028	SD	17	02/28/2014	12:02:53	5	12:14:38	5
A037	Control	1	04/22/2014	17:02:05	3	17:13:10	3
A037	Control	2	04/22/2014	21:00:20	4	21:10:50	4
A037	Control	3	04/23/2014	09:00:27	5	09:10:55	5
A037	Control	4	04/23/2014	13:00:01	3	13:10:28	4
A037	Control	5	04/23/2014	17:00:05	3	17:10:37	3
A037	Control	6	04/23/2014	21:00:06	4	21:10:36	4
A037	Control	7	04/24/2014	08:59:26	3	09:10:33	3
A037	Control	8	04/24/2014	13:00:01	4	13:10:27	4
A037	Control	9	04/24/2014	16:59:59	5	17:10:31	5
A037	Control	10	04/24/2014	20:59:59	4	21:10:37	4
A037	Control	11	04/25/2014	08:59:56	4	09:10:18	4
A037	Control	12	04/25/2014	13:00:01	3	13:10:25	3
A043	Control	1	04/04/2014	17:41:34	1	17:52:28	3
A043	Control	2	04/04/2014	21:00:17	3	21:10:56	4
A043	Control	3	04/05/2014	08:59:05	6	09:10:37	6
A043	Control	4	04/05/2014	12:58:51	5	13:10:56	5
A043	Control	5	04/05/2014	17:00:16	6	17:10:51	7
A043	Control	6	04/05/2014	21:00:17	7	21:10:52	7
A043	Control	7	04/06/2014	08:59:27	8	09:10:46	8
A043	Control	8	04/06/2014	13:00:15	5	13:10:52	5
A043	Control	9	04/06/2014	17:00:02	5	17:10:50	7
A043	Control	10	04/06/2014	20:59:36	7	21:11:06	7
A043	Control	11	04/07/2014	09:00:04	3	09:10:58	3
A043	Control	12	04/07/2014	12:59:07	3	13:10:22	4
A056	Control	1	04/04/2014	17:02:37	2	17:13:36	3
A056	Control	2	04/04/2014	21:00:06	4	21:11:05	4
A056	Control	3	04/05/2014	09:00:23	6	09:11:09	6
A056	Control	4	04/05/2014	12:58:54	5	13:10:34	6
A056	Control	5	04/05/2014	16:59:53	3	17:10:48	3
A056	Control	6	04/05/2014	21:00:04	3	21:10:35	3
A056	Control	7	04/06/2014	08:59:19	6	09:10:36	6
A056	Control	8	04/06/2014	13:00:12	3	13:10:34	2
A056	Control	9	04/06/2014	16:59:52	3	17:10:13	2
A056	Control	10	04/06/2014	20:59:03	3	21:10:41	2
A056	Control	11	04/07/2014	08:59:41	6	09:10:36	6
A056	Control	12	04/07/2014	12:59:04	3	13:10:07	2
A074	Control	1	04/04/2014	17:42:11	3	17:54:11	4
A074	Control	2	04/04/2014	21:00:44	5	21:11:24	5
A074	Control	3	04/05/2014	09:00:20	3	09:10:56	4
A074	Control	4	04/05/2014	13:00:20	3	13:10:49	4
A074	Control	5	04/05/2014	16:59:44	3	17:10:49	5
A074	Control	6	04/05/2014	20:59:53	4	21:10:23	5
A074	Control	7	04/06/2014	08:59:55	3	09:10:24	4
A074	Control	8	04/06/2014	13:00:18	3	13:10:48	5
A074	Control	9	04/06/2014	17:00:17	3	17:10:38	5
A074	Control	10	04/06/2014	21:00:04	3	21:10:39	3
A074	Control	11	04/07/2014	08:59:42	3	09:10:09	3
A074	Control	12	04/07/2014	13:00:01	3	13:10:19	4
A098	SD	1	08/12/2014	17:38:30	3	17:49:55	3
A098	SD	2	08/12/2014	21:00:12	5	21:10:41	4
A098	SD	3	08/13/2014	09:00:15	3	09:10:46	4
A098	SD	4	08/13/2014	13:16:36	3	13:27:02	3
A098	SD	5	08/13/2014	17:00:18	4	17:10:39	3
A098	SD	6	08/13/2014	21:00:05	5	21:10:30	5
A098	SD	7	08/13/2014	23:00:09	5	23:10:36	5
A098	SD	8	08/14/2014	01:00:05	5	01:10:23	6
A098	SD	9	08/14/2014	03:00:06	6	03:10:34	6
A098	SD	10	08/14/2014	05:00:01	5	05:10:21	7
A098	SD	11	08/14/2014	06:59:59	7	07:10:24	7
A098	SD	12	08/14/2014	09:00:02	3	09:10:20	3
A098	SD	13	08/14/2014	13:00:24	3	13:10:51	4
A098	SD	14	08/14/2014	17:00:25	4	17:10:48	3
A098	SD	15	08/14/2014	20:59:59	4	21:10:19	3
A098	SD	16	08/15/2014	09:00:21	2	09:10:41	2
A098	SD	17	08/15/2014	13:00:07	2	13:10:27	2
A099	SD	1	04/11/2014	17:10:53	3	17:21:46	2
A099	SD	2	04/11/2014	21:00:17	3	21:10:52	4
A099	SD	3	04/12/2014	09:00:05	2	09:10:22	3
A099	SD	4	04/12/2014	13:01:29	2	13:11:51	3
A099	SD	5	04/12/2014	17:00:23	3	17:10:42	3
A099	SD	6	04/12/2014	21:00:04	3	21:10:26	3
A099	SD	7	04/12/2014	23:00:37	3	23:10:54	3
A099	SD	8	04/13/2014	01:00:22	3	01:10:49	3
A099	SD	9	04/13/2014	03:00:17	4	03:10:36	4
A099	SD	10	04/13/2014	05:00:03	4	05:10:21	6
A099	SD	11	04/13/2014	07:00:02	4	07:10:28	4
A099	SD	12	04/13/2014	08:59:58	3	09:10:20	7
A099	SD	13	04/13/2014	13:00:00	4	13:10:22	4
A099	SD	14	04/13/2014	17:00:24	3	17:10:44	4
A099	SD	15	04/13/2014	21:00:05	3	21:10:22	4
A099	SD	16	04/14/2014	08:59:57	3	09:10:14	2
A099	SD	17	04/14/2014	12:59:56	2	13:10:19	2
A114	SD	1	05/08/2014	17:00:10	3	17:12:12	3
A114	SD	2	05/08/2014	21:00:20	3	21:10:47	3
A114	SD	3	05/09/2014	08:59:39	2	09:10:10	3
A114	SD	4	05/09/2014	13:00:24	3	13:10:48	3
A114	SD	5	05/09/2014	16:59:59	2	17:10:20	3
A114	SD	6	05/09/2014	21:00:00	3	21:10:19	3
A114	SD	7	05/09/2014	23:00:02	3	23:10:25	3
A114	SD	8	05/10/2014	01:00:06	3	01:10:33	3
A114	SD	9	05/10/2014	03:00:00	3	03:10:27	4
A114	SD	10	05/10/2014	05:00:02	3	05:10:23	4
A114	SD	11	05/10/2014	06:59:57	4	07:10:36	9
A114	SD	12	05/10/2014	08:59:56	4	09:10:27	8
A114	SD	13	05/10/2014	12:59:58	6	13:10:34	6
A114	SD	14	05/10/2014	17:00:02	6	17:10:28	6
A114	SD	15	05/10/2014	20:59:56	5	21:10:20	8
A114	SD	16	05/11/2014	08:59:50	2	09:10:13	3
A114	SD	17	05/11/2014	12:59:53	2	13:10:15	3
A144	SD	1	07/15/2014	17:06:30	3	17:17:54	4
A144	SD	2	07/15/2014	20:59:52	7	21:10:53	7
A144	SD	3	07/16/2014	09:00:13	4	09:10:39	3
A144	SD	4	07/16/2014	13:00:04	3	13:10:32	3
A144	SD	5	07/16/2014	17:00:01	3	17:10:32	4
A144	SD	6	07/16/2014	21:00:03	7	21:10:30	7
A144	SD	7	07/16/2014	23:00:10	8	23:10:34	8
A144	SD	8	07/17/2014	01:00:08	7	01:10:31	7
A144	SD	9	07/17/2014	03:00:10	8	03:10:30	8
A144	SD	10	07/17/2014	05:00:08	8	05:10:30	9
A144	SD	11	07/17/2014	07:00:09	7	07:10:33	6
A144	SD	12	07/17/2014	09:00:13	5	09:10:36	4
A144	SD	13	07/17/2014	13:03:16	4	13:13:43	5
A144	SD	14	07/17/2014	16:59:59	4	17:10:20	3
A144	SD	15	07/17/2014	20:59:59	4	21:10:18	6
A144	SD	16	07/18/2014	09:00:35	2	09:10:51	4
A144	SD	17	07/18/2014	13:00:01	3	13:10:17	4
A164	Control	1	06/24/2014	17:03:48	3	17:15:37	2
A164	Control	2	06/24/2014	21:00:05	5	21:10:43	4
A164	Control	3	06/25/2014	09:00:09	3	09:10:38	3
A164	Control	4	06/25/2014	13:00:11	3	13:10:40	2
A164	Control	5	06/25/2014	17:00:04	3	17:10:31	4
A164	Control	6	06/25/2014	21:00:04	3	21:10:29	3
A164	Control	7	06/26/2014	08:59:59	5	09:10:24	3
A164	Control	8	06/26/2014	13:00:08	3	13:10:28	3
A164	Control	9	06/26/2014	16:59:58	3	17:10:23	4
A164	Control	10	06/26/2014	21:00:01	3	21:10:26	3
A164	Control	11	06/27/2014	08:59:46	3	09:10:09	3
A164	Control	12	06/27/2014	12:59:50	3	13:10:06	3
A167	SD	1	08/19/2014	17:00:58	1	17:13:03	2
A167	SD	2	08/19/2014	20:59:36	3	21:10:30	4
A167	SD	3	08/20/2014	09:00:28	1	09:10:59	2
A167	SD	4	08/20/2014	13:00:47	1	13:11:07	3
A167	SD	5	08/20/2014	17:00:08	3	17:10:35	4
A167	SD	6	08/20/2014	21:00:07	4	21:10:34	5
A167	SD	7	08/20/2014	23:00:01	4	23:10:27	5
A167	SD	8	08/21/2014	01:00:07	6	01:10:33	6
A167	SD	9	08/21/2014	02:59:59	7	03:10:29	7
A167	SD	10	08/21/2014	05:09:10	4	05:19:28	5
A167	SD	11	08/21/2014	07:00:00	4	07:10:22	6
A167	SD	12	08/21/2014	08:59:58	4	09:10:21	7
A167	SD	13	08/21/2014	12:59:59	3	13:10:25	4
A167	SD	14	08/21/2014	17:00:16	3	17:10:50	6
A167	SD	15	08/21/2014	20:59:59	6	21:10:26	7
A167	SD	16	08/22/2014	08:59:55	2	09:10:19	2
A167	SD	17	08/22/2014	12:59:58	2	13:10:24	2
A178	SD	1	07/22/2014	17:02:18	2	17:13:55	2
A178	SD	2	07/22/2014	21:00:10	2	21:10:32	2
A178	SD	3	07/23/2014	09:00:11	3	09:10:37	2
A178	SD	4	07/23/2014	13:00:17	2	13:10:35	2
A178	SD	5	07/23/2014	17:00:06	2	17:10:28	2
A178	SD	6	07/23/2014	21:00:04	3	21:10:31	4
A178	SD	7	07/23/2014	23:00:18	8	23:10:42	7
A178	SD	8	07/24/2014	01:00:16	9	01:10:38	9
A178	SD	9	07/24/2014	03:00:10	8	03:10:37	9
A178	SD	10	07/24/2014	05:00:06	6	05:10:32	8
A178	SD	11	07/24/2014	07:00:04	9	07:10:23	9
A178	SD	12	07/24/2014	09:00:11	8	09:10:28	8
A178	SD	13	07/24/2014	13:00:10	5	13:10:28	5
A178	SD	14	07/24/2014	17:00:24	6	17:10:47	8
A178	SD	15	07/24/2014	20:59:59	6	21:10:26	8
A178	SD	16	07/25/2014	09:00:02	6	09:10:25	5
A178	SD	17	07/25/2014	13:00:31	3	13:10:47	3
A181	SD	1	07/22/2014	17:42:07	3	17:53:23	3
A181	SD	2	07/22/2014	21:00:11	5	21:10:38	6
A181	SD	3	07/23/2014	09:00:17	5	09:10:39	6
A181	SD	4	07/23/2014	13:00:32	3	13:10:58	3
A181	SD	5	07/23/2014	17:00:04	3	17:10:24	3
A181	SD	6	07/23/2014	21:00:03	4	21:10:29	4
A181	SD	7	07/23/2014	23:00:08	6	23:10:33	6
A181	SD	8	07/24/2014	01:00:01	6	01:10:29	6
A181	SD	9	07/24/2014	02:59:24	7	03:10:08	8
A181	SD	10	07/24/2014	04:59:00	6	05:09:40	8
A181	SD	11	07/24/2014	06:59:52	7	07:10:19	9
A181	SD	12	07/24/2014	08:59:58	6	09:10:19	9
A181	SD	13	07/24/2014	12:59:56	5	13:10:22	7
A181	SD	14	07/24/2014	17:00:21	4	17:10:44	6
A181	SD	15	07/24/2014	21:00:03	6	21:10:21	7
A181	SD	16	07/25/2014	08:59:55	4	09:10:20	7
A181	SD	17	07/25/2014	13:00:24	3	13:10:41	3
A200	SD	1	07/08/2014	17:01:20	1	17:12:25	1
A200	SD	2	07/08/2014	20:58:57	1	21:09:25	1
A200	SD	3	07/09/2014	09:00:11	1	09:10:40	1
A200	SD	4	07/09/2014	13:00:22	1	13:10:49	1
A200	SD	5	07/09/2014	16:59:01	3	17:09:32	3
A200	SD	6	07/09/2014	21:00:06	1	21:10:28	3
A200	SD	7	07/09/2014	23:00:12	1	23:10:32	3
A200	SD	8	07/10/2014	01:00:06	3	01:10:28	5
A200	SD	9	07/10/2014	03:00:03	1	03:10:22	5
A200	SD	10	07/10/2014	05:00:13	6	05:10:50	7
A200	SD	11	07/10/2014	07:00:00	3	07:10:27	8
A200	SD	12	07/10/2014	08:59:25	3	09:10:04	6
A200	SD	13	07/10/2014	12:59:26	3	13:09:53	3
A200	SD	14	07/10/2014	16:59:13	3	17:09:53	5
A200	SD	15	07/10/2014	20:59:59	3	21:10:26	7
A200	SD	16	07/11/2014	08:59:49	3	09:10:25	3
A200	SD	17	07/11/2014	12:59:33	3	13:10:00	1
A206	Control	1	06/24/2014	17:01:36	3	17:13:49	3
A206	Control	2	06/24/2014	21:00:04	3	21:10:43	3
A206	Control	3	06/25/2014	09:00:10	4	09:10:41	3
A206	Control	4	06/25/2014	13:00:09	2	13:10:34	3
A206	Control	5	06/25/2014	17:00:01	3	17:10:33	3
A206	Control	6	06/25/2014	20:59:57	2	21:10:25	3
A206	Control	7	06/26/2014	08:59:58	3	09:10:18	4
A206	Control	8	06/26/2014	13:00:01	2	13:10:30	3
A206	Control	9	06/26/2014	17:00:03	2	17:10:26	3
A206	Control	10	06/26/2014	21:00:08	3	21:10:29	4
A206	Control	11	06/27/2014	08:59:51	2	09:10:09	3
A206	Control	12	06/27/2014	12:59:48	2	13:10:02	3
A250	SD	1	07/29/2014	17:00:14	3	17:12:12	3
A250	SD	2	07/29/2014	21:00:26	3	21:11:04	3
A250	SD	3	07/30/2014	09:00:10	3	09:10:38	3
A250	SD	4	07/30/2014	13:00:03	3	13:10:33	3
A250	SD	5	07/30/2014	17:00:04	3	17:10:33	3
A250	SD	6	07/30/2014	21:00:11	4	21:10:46	4
A250	SD	7	07/30/2014	23:00:04	4	23:10:29	4
A250	SD	8	07/31/2014	01:00:24	4	01:10:46	4
A250	SD	9	07/31/2014	03:03:55	3	03:14:19	6
A250	SD	10	07/31/2014	05:00:01	4	05:10:28	7
A250	SD	11	07/31/2014	07:00:01	8	07:10:35	9
A250	SD	12	07/31/2014	08:59:59	3	09:10:28	8
A250	SD	13	07/31/2014	13:00:07	3	13:10:29	3
A250	SD	14	07/31/2014	17:00:06	3	17:10:31	4
A250	SD	15	07/31/2014	21:00:03	4	21:10:35	6
A250	SD	16	08/01/2014	09:00:04	3	09:10:30	3
A250	SD	17	08/01/2014	13:00:04	3	13:10:29	3
A263	SD	1	07/08/2014	17:01:55	3	17:13:58	4
A263	SD	2	07/08/2014	21:00:09	3	21:10:42	3
A263	SD	3	07/09/2014	09:00:11	4	09:10:45	4
A263	SD	4	07/09/2014	13:00:43	3	13:11:11	3
A263	SD	5	07/09/2014	17:00:02	3	17:10:24	4
A263	SD	6	07/09/2014	20:59:59	3	21:10:24	4
A263	SD	7	07/09/2014	23:00:00	3	23:10:21	4
A263	SD	8	07/10/2014	00:59:57	3	01:10:21	4
A263	SD	9	07/10/2014	03:00:00	4	03:10:21	5
A263	SD	10	07/10/2014	04:59:54	4	05:10:17	6
A263	SD	11	07/10/2014	06:59:53	5	07:10:13	7
A263	SD	12	07/10/2014	08:59:53	4	09:10:18	6
A263	SD	13	07/10/2014	12:59:53	3	13:10:11	4
A263	SD	14	07/10/2014	17:00:02	3	17:10:29	4
A263	SD	15	07/10/2014	21:00:05	4	21:10:31	5
A263	SD	16	07/11/2014	08:59:57	3	09:10:20	3
A263	SD	17	07/11/2014	12:59:58	3	13:10:21	3
A292	SD	1	08/12/2014	17:38:40	3	17:50:04	3
A292	SD	2	08/12/2014	21:00:12	4	21:10:44	4
A292	SD	3	08/13/2014	09:00:12	3	09:10:50	4
A292	SD	4	08/13/2014	13:16:33	2	13:26:58	4
A292	SD	5	08/13/2014	17:00:27	4	17:10:54	3
A292	SD	6	08/13/2014	21:00:05	5	21:10:25	6
A292	SD	7	08/13/2014	23:00:04	7	23:10:41	8
A292	SD	8	08/14/2014	01:00:05	8	01:10:27	9
A292	SD	9	08/14/2014	02:59:58	9	03:10:24	9
A292	SD	10	08/14/2014	04:59:34	7	05:10:28	9
A292	SD	11	08/14/2014	06:59:59	9	07:10:25	9
A292	SD	12	08/14/2014	09:00:00	5	09:10:23	9
A292	SD	13	08/14/2014	13:00:22	6	13:10:44	9
A292	SD	14	08/14/2014	17:00:19	7	17:10:48	9
A292	SD	15	08/14/2014	21:00:00	5	21:10:34	8
A292	SD	16	08/15/2014	09:00:26	3	09:10:50	4
A292	SD	17	08/15/2014	13:00:09	4	13:10:41	3
A294	SD	1	07/22/2014	17:02:01	2	17:14:22	5
A294	SD	2	07/22/2014	21:00:12	4	21:10:50	6
A294	SD	3	07/23/2014	09:00:13	3	09:10:45	4
A294	SD	4	07/23/2014	13:00:16	3	13:10:43	5
A294	SD	5	07/23/2014	17:00:00	3	17:10:22	4
A294	SD	6	07/23/2014	21:00:02	4	21:10:32	5
A294	SD	7	07/23/2014	23:00:00	5	23:10:20	7
A294	SD	8	07/24/2014	00:59:59	7	01:10:26	7
A294	SD	9	07/24/2014	02:59:54	8	03:10:27	8
A294	SD	10	07/24/2014	04:59:52	8	05:10:25	9
A294	SD	11	07/24/2014	06:59:51	9	07:10:15	9
A294	SD	12	07/24/2014	09:02:52	4	09:13:21	6
A294	SD	13	07/24/2014	12:59:56	4	13:10:31	5
A294	SD	14	07/24/2014	17:00:17	6	17:10:41	5
A294	SD	15	07/24/2014	21:00:01	4	21:10:34	5
A294	SD	16	07/25/2014	09:00:03	2	09:10:26	3
A294	SD	17	07/25/2014	13:00:33	3	13:10:58	3
A305	SD	1	07/15/2014	17:07:17	3	17:19:36	3
A305	SD	2	07/15/2014	21:00:26	7	21:11:08	7
A305	SD	3	07/16/2014	09:00:15	3	09:10:45	3
A305	SD	4	07/16/2014	13:00:03	1	13:10:41	1
A305	SD	5	07/16/2014	17:00:10	3	17:10:40	3
A305	SD	6	07/16/2014	21:00:11	3	21:10:41	3
A305	SD	7	07/16/2014	23:00:05	7	23:10:35	7
A305	SD	8	07/17/2014	01:00:04	7	01:10:29	7
A305	SD	9	07/17/2014	03:00:02	7	03:10:34	8
A305	SD	10	07/17/2014	05:00:02	8	05:10:26	8
A305	SD	11	07/17/2014	07:00:04	9	07:10:36	9
A305	SD	12	07/17/2014	09:00:11	5	09:10:35	7
A305	SD	13	07/17/2014	13:03:22	8	13:14:01	9
A305	SD	14	07/17/2014	17:00:01	8	17:10:26	7
A305	SD	15	07/17/2014	20:59:58	7	21:10:25	9
A305	SD	16	07/18/2014	09:00:39	4	09:11:09	4
A305	SD	17	07/18/2014	13:00:00	3	13:10:26	3
A311	SD	1	08/26/2014	17:02:55	3	17:14:35	3
A311	SD	2	08/26/2014	21:00:24	2	21:11:06	3
A311	SD	3	08/27/2014	09:00:44	5	09:11:17	5
A311	SD	4	08/27/2014	13:16:06	3	13:26:39	3
A311	SD	5	08/27/2014	17:00:28	3	17:10:55	5
A311	SD	6	08/27/2014	21:00:42	6	21:11:16	7
A311	SD	7	08/27/2014	23:00:28	7	23:10:53	7
A311	SD	8	08/28/2014	01:00:08	8	01:10:41	8
A311	SD	9	08/28/2014	03:00:05	9	03:10:35	9
A311	SD	10	08/28/2014	05:00:04	7	05:10:30	7
A311	SD	11	08/28/2014	07:00:02	6	07:10:30	9
A311	SD	12	08/28/2014	09:00:45	9	09:11:15	9
A311	SD	13	08/28/2014	13:07:42	9	13:18:17	9
A311	SD	14	08/28/2014	17:00:37	7	17:11:08	8
A311	SD	15	08/28/2014	21:00:21	7	21:10:51	8
A311	SD	16	08/29/2014	09:00:05	3	09:10:28	6
A311	SD	17	08/29/2014	13:00:08	4	13:10:38	3
A313	SD	1	07/22/2014	17:42:45	3	17:54:45	4
A313	SD	2	07/22/2014	21:00:09	3	21:10:33	4
A313	SD	3	07/23/2014	09:00:11	5	09:10:43	4
A313	SD	4	07/23/2014	13:00:07	6	13:10:33	6
A313	SD	5	07/23/2014	17:00:05	3	17:10:28	3
A313	SD	6	07/23/2014	21:00:04	4	21:10:23	4
A313	SD	7	07/23/2014	23:00:05	6	23:10:38	5
A313	SD	8	07/24/2014	01:00:12	7	01:10:37	7
A313	SD	9	07/24/2014	03:00:03	8	03:10:26	8
A313	SD	10	07/24/2014	05:00:09	8	05:10:30	8
A313	SD	11	07/24/2014	07:00:02	8	07:10:26	8
A313	SD	12	07/24/2014	09:00:21	8	09:10:43	8
A313	SD	13	07/24/2014	13:00:03	6	13:10:30	6
A313	SD	14	07/24/2014	17:00:13	7	17:10:35	7
A313	SD	15	07/24/2014	21:00:03	7	21:10:25	8
A313	SD	16	07/25/2014	09:00:00	3	09:10:24	4
A313	SD	17	07/25/2014	13:00:23	3	13:10:43	3
A317	SD	1	08/12/2014	17:03:07	3	17:14:54	3
A317	SD	2	08/12/2014	21:00:07	6	21:10:38	6
A317	SD	3	08/13/2014	09:00:16	3	09:10:41	3
A317	SD	4	08/13/2014	13:16:22	6	13:26:45	7
A317	SD	5	08/13/2014	17:00:27	3	17:10:45	3
A317	SD	6	08/13/2014	20:59:59	4	21:10:24	6
A317	SD	7	08/13/2014	23:00:04	5	23:10:29	5
A317	SD	8	08/14/2014	01:00:01	7	01:10:23	7
A317	SD	9	08/14/2014	02:59:58	8	03:10:26	9
A317	SD	10	08/14/2014	04:59:57	9	05:10:21	9
A317	SD	11	08/14/2014	06:59:55	9	07:10:18	9
A317	SD	12	08/14/2014	08:59:58	7	09:10:19	9
A317	SD	13	08/14/2014	13:00:16	7	13:10:33	7
A317	SD	14	08/14/2014	17:00:15	7	17:10:36	7
A317	SD	15	08/14/2014	21:00:06	8	21:10:32	9
A317	SD	16	08/15/2014	09:00:25	5	09:10:43	5
A317	SD	17	08/15/2014	13:00:12	1	13:10:32	3
A347	SD	1	08/19/2014	17:00:55	2	17:12:23	2
A347	SD	2	08/19/2014	21:00:10	4	21:10:51	6
A347	SD	3	08/20/2014	09:00:33	2	09:11:04	2
A347	SD	4	08/20/2014	13:00:51	2	13:11:17	3
A347	SD	5	08/20/2014	17:00:14	2	17:10:32	2
A347	SD	6	08/20/2014	21:00:13	2	21:10:33	4
A347	SD	7	08/20/2014	23:00:04	5	23:10:37	5
A347	SD	8	08/21/2014	00:59:57	5	01:10:23	6
A347	SD	9	08/21/2014	03:00:00	7	03:10:20	8
A347	SD	10	08/21/2014	05:09:06	7	05:19:32	8
A347	SD	11	08/21/2014	06:59:57	9	07:10:25	9
A347	SD	12	08/21/2014	08:59:52	7	09:10:13	9
A347	SD	13	08/21/2014	13:00:03	5	13:10:26	8
A347	SD	14	08/21/2014	17:00:14	4	17:10:45	5
A347	SD	15	08/21/2014	21:00:02	8	21:10:28	8
A347	SD	16	08/22/2014	08:59:54	3	09:10:18	3
A347	SD	17	08/22/2014	12:59:56	2	13:10:17	2
A351	SD	1	09/02/2014	17:18:23	3	17:29:14	3
A351	SD	2	09/02/2014	21:00:08	3	21:10:32	4
A351	SD	3	09/03/2014	09:00:12	4	09:11:44	3
A351	SD	4	09/03/2014	13:00:09	1	13:10:39	2
A351	SD	5	09/03/2014	17:00:01	3	17:10:29	2
A351	SD	6	09/03/2014	21:00:02	1	21:10:20	1
A351	SD	7	09/03/2014	23:00:15	3	23:10:43	3
A351	SD	8	09/04/2014	01:00:08	4	01:10:36	4
A351	SD	9	09/04/2014	03:00:05	6	03:10:38	6
A351	SD	10	09/04/2014	05:00:05	7	05:10:29	8
A351	SD	11	09/04/2014	07:00:17	7	07:10:40	9
A351	SD	12	09/04/2014	09:00:06	8	09:10:32	9
A351	SD	13	09/04/2014	13:00:03	7	13:10:22	8
A351	SD	14	09/04/2014	16:59:29	7	17:10:22	8
A351	SD	15	09/04/2014	21:00:04	8	21:10:22	9
A351	SD	16	09/05/2014	08:59:57	3	09:10:20	3
A351	SD	17	09/05/2014	13:00:01	1	13:10:19	3
A364	SD	1	11/20/2014	17:25:15	4	17:36:51	4
A364	SD	2	11/20/2014	20:59:09	3	21:09:53	4
A364	SD	3	11/21/2014	08:59:52	2	09:10:16	4
A364	SD	4	11/21/2014	13:00:24	4	13:10:48	4
A364	SD	5	11/21/2014	16:59:15	4	17:09:41	4
A364	SD	6	11/21/2014	20:59:42	4	21:10:07	4
A364	SD	7	11/21/2014	22:59:38	4	23:10:03	4
A364	SD	8	11/22/2014	00:59:09	4	01:09:46	4
A364	SD	9	11/22/2014	02:58:44	4	03:09:25	7
A364	SD	10	11/22/2014	04:59:17	6	05:09:49	7
A364	SD	11	11/22/2014	06:59:44	6	07:10:11	6
A364	SD	12	11/22/2014	08:59:39	7	09:10:09	8
A364	SD	13	11/22/2014	13:01:14	7	13:11:45	7
A364	SD	14	11/22/2014	16:58:17	7	17:08:44	7
A364	SD	15	11/22/2014	20:58:38	8	21:09:17	8
A364	SD	16	11/23/2014	08:59:34	6	09:10:11	7
A364	SD	17	11/23/2014	13:00:07	7	13:10:28	7
A365	SD	1	08/26/2014	17:44:33	7	17:56:17	3
A365	SD	2	08/26/2014	21:00:08	1	21:10:43	1
A365	SD	3	08/27/2014	09:00:42	4	09:11:10	3
A365	SD	4	08/27/2014	13:16:05	1	13:26:24	1
A365	SD	5	08/27/2014	17:00:25	1	17:11:07	1
A365	SD	6	08/27/2014	21:00:43	3	21:11:03	2
A365	SD	7	08/27/2014	23:00:29	3	23:10:48	4
A365	SD	8	08/28/2014	01:00:10	2	01:10:31	6
A365	SD	9	08/28/2014	03:00:11	3	03:10:30	3
A365	SD	10	08/28/2014	05:00:09	4	05:10:30	7
A365	SD	11	08/28/2014	07:00:07	1	07:10:27	8
A365	SD	12	08/28/2014	09:00:37	8	09:11:02	9
A365	SD	13	08/28/2014	13:06:02	1	13:16:21	1
A365	SD	14	08/28/2014	17:00:46	3	17:11:05	8
A365	SD	15	08/28/2014	21:00:31	3	21:10:57	4
A365	SD	16	08/29/2014	09:00:09	4	09:10:27	3
A365	SD	17	08/29/2014	13:00:10	2	13:10:28	3
A379	SD	1	08/12/2014	17:03:04	1	17:14:29	3
A379	SD	2	08/12/2014	21:00:03	4	21:10:33	4
A379	SD	3	08/13/2014	08:59:28	6	09:10:44	6
A379	SD	4	08/13/2014	13:16:06	5	13:26:52	6
A379	SD	5	08/13/2014	17:00:27	5	17:10:50	5
A379	SD	6	08/13/2014	21:00:00	5	21:10:28	5
A379	SD	7	08/13/2014	23:00:05	7	23:10:37	7
A379	SD	8	08/14/2014	01:00:03	7	01:10:32	8
A379	SD	9	08/14/2014	02:59:59	8	03:10:27	8
A379	SD	10	08/14/2014	04:59:57	8	05:10:21	8
A379	SD	11	08/14/2014	06:59:56	4	07:10:32	8
A379	SD	12	08/14/2014	09:00:05	5	09:10:30	8
A379	SD	13	08/14/2014	13:00:14	5	13:10:40	5
A379	SD	14	08/14/2014	17:00:17	5	17:10:41	5
A379	SD	15	08/14/2014	20:59:59	4	21:10:30	4
A379	SD	16	08/15/2014	09:00:22	3	09:10:50	3
A379	SD	17	08/15/2014	12:59:44	3	13:10:30	3
A391	SD	1	08/26/2014	17:03:07	7	17:13:58	7
A391	SD	2	08/26/2014	21:00:41	8	21:11:12	8
A391	SD	3	08/27/2014	09:00:41	4	09:11:06	3
A391	SD	4	08/27/2014	13:16:12	3	13:26:36	3
A391	SD	5	08/27/2014	17:00:20	4	17:10:48	3
A391	SD	6	08/27/2014	21:00:34	7	21:11:04	7
A391	SD	7	08/27/2014	23:00:22	7	23:10:51	7
A391	SD	8	08/28/2014	01:00:04	7	01:10:25	7
A391	SD	9	08/28/2014	03:00:00	6	03:10:23	7
A391	SD	10	08/28/2014	04:59:58	7	05:10:18	8
A391	SD	11	08/28/2014	06:59:57	7	07:10:19	9
A391	SD	12	08/28/2014	09:00:20	8	09:10:42	8
A391	SD	13	08/28/2014	13:06:42	9	13:17:09	9
A391	SD	14	08/28/2014	17:00:11	8	17:10:32	9
A391	SD	15	08/28/2014	20:59:59	4	21:10:27	9
A391	SD	16	08/29/2014	09:00:03	1	09:10:25	2
A391	SD	17	08/29/2014	13:00:15	1	13:10:33	1
A422	SD	1	09/02/2014	17:12:44	3	17:24:45	4
A422	SD	2	09/02/2014	21:00:28	7	21:11:11	7
A422	SD	3	09/03/2014	09:00:18	3	09:10:50	3
A422	SD	4	09/03/2014	13:00:33	3	13:10:59	3
A422	SD	5	09/03/2014	17:00:25	3	17:10:25	4
A422	SD	6	09/03/2014	21:00:03	5	21:10:34	5
A422	SD	7	09/03/2014	23:00:20	7	23:10:45	7
A422	SD	8	09/04/2014	01:00:01	7	01:10:21	7
A422	SD	9	09/04/2014	02:59:58	8	03:10:25	8
A422	SD	10	09/04/2014	04:59:55	8	05:10:15	8
A422	SD	11	09/04/2014	06:59:54	8	07:10:14	9
A422	SD	12	09/04/2014	09:00:05	8	09:10:26	8
A422	SD	13	09/04/2014	12:59:58	7	13:10:28	7
A422	SD	14	09/04/2014	17:00:05	7	17:10:29	7
A422	SD	15	09/04/2014	20:59:59	8	21:10:20	8
A422	SD	16	09/05/2014	08:59:58	3	09:10:25	3
A422	SD	17	09/05/2014	12:59:55	2	13:10:16	3
A426	Control	1	11/15/2014	17:02:44	7	17:14:33	7
A426	Control	2	11/15/2014	21:00:09	7	21:10:45	5
A426	Control	3	11/16/2014	08:59:56	1	09:10:34	1
A426	Control	4	11/16/2014	13:01:09	1	13:11:39	1
A426	Control	5	11/16/2014	17:00:05	1	17:10:24	4
A426	Control	6	11/16/2014	21:00:19	1	21:10:39	1
A426	Control	7	11/17/2014	09:00:38	3	09:11:00	5
A426	Control	8	11/17/2014	13:01:01	1	13:11:22	2
A426	Control	9	11/17/2014	17:00:12	2	17:10:31	3
A426	Control	10	11/17/2014	21:00:10	1	21:10:28	1
A426	Control	11	11/18/2014	09:00:08	2	09:10:26	1
A426	Control	12	11/18/2014	13:00:15	1	13:10:42	2
A427	Control	1	11/15/2014	17:43:39	5	17:54:50	5
A427	Control	2	11/15/2014	20:58:37	4	21:09:26	5
A427	Control	3	11/16/2014	09:00:17	3	09:10:45	3
A427	Control	4	11/16/2014	13:01:11	3	13:11:34	4
A427	Control	5	11/16/2014	17:00:04	5	17:10:36	4
A427	Control	6	11/16/2014	21:00:23	7	21:10:52	7
A427	Control	7	11/17/2014	09:00:37	3	09:11:05	4
A427	Control	8	11/17/2014	13:01:04	4	13:11:31	3
A427	Control	9	11/17/2014	17:00:10	5	17:10:39	5
A427	Control	10	11/17/2014	21:00:09	4	21:10:31	3
A427	Control	11	11/18/2014	09:00:19	4	09:10:50	4
A427	Control	12	11/18/2014	13:00:21	3	13:10:39	3
A430	SD	1	10/07/2014	17:11:55	3	17:23:35	3
A430	SD	2	10/07/2014	21:00:04	3	21:10:30	3
A430	SD	3	10/08/2014	09:01:12	3	09:11:33	3
A430	SD	4	10/08/2014	13:05:06	3	13:15:32	3
A430	SD	5	10/08/2014	17:00:06	3	17:10:25	3
A430	SD	6	10/08/2014	21:09:10	6	21:19:35	7
A430	SD	7	10/08/2014	23:00:36	7	23:11:07	7
A430	SD	8	10/09/2014	01:00:07	7	01:10:29	7
A430	SD	9	10/09/2014	03:00:05	7	03:10:33	8
A430	SD	10	10/09/2014	05:00:03	8	05:10:30	8
A430	SD	11	10/09/2014	07:00:04	9	07:10:28	9
A430	SD	12	10/09/2014	09:01:11	8	09:11:30	9
A430	SD	13	10/09/2014	13:00:03	3	13:10:24	3
A430	SD	14	10/09/2014	17:00:03	1	17:10:36	8
A430	SD	15	10/09/2014	21:00:03	3	21:10:25	3
A430	SD	16	10/10/2014	09:00:05	1	09:10:24	1
A430	SD	17	10/10/2014	13:00:23	3	13:10:39	3
A434	SD	1	10/07/2014	17:11:11	3	17:22:39	6
A434	SD	2	10/07/2014	21:00:16	3	21:10:36	5
A434	SD	3	10/08/2014	09:01:34	3	09:11:58	3
A434	SD	4	10/08/2014	13:04:59	4	13:15:26	3
A434	SD	5	10/08/2014	17:00:07	3	17:10:34	3
A434	SD	6	10/08/2014	21:09:08	3	21:19:30	3
A434	SD	7	10/08/2014	23:00:43	3	23:11:08	3
A434	SD	8	10/09/2014	01:00:08	4	01:10:32	8
A434	SD	9	10/09/2014	03:00:07	3	03:10:29	4
A434	SD	10	10/09/2014	05:00:07	4	05:10:29	8
A434	SD	11	10/09/2014	07:00:08	8	07:10:32	9
A434	SD	12	10/09/2014	09:01:07	8	09:11:30	9
A434	SD	13	10/09/2014	13:00:04	7	13:10:26	7
A434	SD	14	10/09/2014	17:00:04	7	17:10:25	7
A434	SD	15	10/09/2014	21:00:05	8	21:10:29	9
A434	SD	16	10/10/2014	08:59:43	5	09:10:24	5
A434	SD	17	10/10/2014	13:00:27	3	13:10:51	3
A444	Control	1	12/09/2014	17:01:59	1	17:12:54	3
A444	Control	2	12/09/2014	21:00:07	2	21:10:59	5
A444	Control	3	12/10/2014	09:00:05	5	09:10:46	4
A444	Control	4	12/10/2014	13:17:12	6	13:27:44	5
A444	Control	5	12/10/2014	17:00:09	4	17:10:38	3
A444	Control	6	12/10/2014	21:00:52	3	21:11:29	4
A444	Control	7	12/11/2014	09:00:08	4	09:10:35	3
A444	Control	8	12/11/2014	13:00:07	3	13:10:39	3
A444	Control	9	12/11/2014	17:00:26	4	17:10:53	4
A444	Control	10	12/11/2014	21:00:57	3	21:11:20	3
A444	Control	11	12/12/2014	09:00:17	3	09:10:39	3
A444	Control	12	12/12/2014	13:00:01	3	13:10:23	3
A445	SD	1	10/07/2014	17:59:18	5	18:10:45	5
A445	SD	2	10/07/2014	21:00:06	3	21:10:38	3
A445	SD	3	10/08/2014	09:01:03	3	09:11:37	3
A445	SD	4	10/08/2014	13:04:55	3	13:15:25	3
A445	SD	5	10/08/2014	17:00:06	3	17:10:35	3
A445	SD	6	10/08/2014	21:09:05	3	21:19:25	3
A445	SD	7	10/08/2014	23:00:04	3	23:10:27	3
A445	SD	8	10/09/2014	00:59:46	3	01:10:21	3
A445	SD	9	10/09/2014	03:00:03	3	03:10:26	3
A445	SD	10	10/09/2014	05:00:03	3	05:10:22	3
A445	SD	11	10/09/2014	07:00:05	7	07:10:39	7
A445	SD	12	10/09/2014	09:01:04	7	09:11:24	7
A445	SD	13	10/09/2014	13:00:06	8	13:10:38	8
A445	SD	14	10/09/2014	17:00:05	7	17:10:29	7
A445	SD	15	10/09/2014	21:00:00	3	21:10:31	3
A445	SD	16	10/10/2014	09:00:00	1	09:10:21	1
A445	SD	17	10/10/2014	13:00:28	1	13:10:51	1
A466	SD	1	10/21/2014	17:00:07	3	17:11:49	3
A466	SD	2	10/21/2014	21:00:07	3	21:10:37	4
A466	SD	3	10/22/2014	09:00:08	4	09:10:29	3
A466	SD	4	10/22/2014	12:59:49	3	13:10:19	4
A466	SD	5	10/22/2014	16:56:44	5	17:07:32	4
A466	SD	6	10/22/2014	21:00:02	4	21:10:31	5
A466	SD	7	10/22/2014	23:12:22	6	23:22:47	6
A466	SD	8	10/23/2014	01:00:08	5	01:10:31	6
A466	SD	9	10/23/2014	03:00:06	7	03:10:39	8
A466	SD	10	10/23/2014	05:00:05	7	05:10:30	8
A466	SD	11	10/23/2014	07:00:03	7	07:10:23	9
A466	SD	12	10/23/2014	09:00:06	7	09:10:34	8
A466	SD	13	10/23/2014	13:00:33	7	13:10:55	8
A466	SD	14	10/23/2014	17:00:09	7	17:10:34	7
A466	SD	15	10/23/2014	21:00:01	7	21:10:29	8
A466	SD	16	10/24/2014	08:59:52	5	09:10:18	5
A466	SD	17	10/24/2014	12:59:04	5	13:09:25	6
A473	Control	1	12/09/2014	17:42:04	3	17:53:04	2
A473	Control	2	12/09/2014	21:00:10	3	21:10:37	2
A473	Control	3	12/10/2014	09:00:18	3	09:10:41	2
A473	Control	4	12/10/2014	13:17:11	2	13:27:39	3
A473	Control	5	12/10/2014	17:00:03	2	17:10:25	3
A473	Control	6	12/10/2014	21:00:50	3	21:11:09	3
A473	Control	7	12/11/2014	09:00:09	3	09:10:29	3
A473	Control	8	12/11/2014	13:00:04	3	13:10:27	3
A473	Control	9	12/11/2014	17:00:29	4	17:10:53	3
A473	Control	10	12/11/2014	21:01:03	3	21:11:25	3
A473	Control	11	12/12/2014	09:00:10	3	09:10:28	2
A473	Control	12	12/12/2014	13:00:05	3	13:10:27	2
A481	Control	1	11/15/2014	17:02:42	2	17:13:28	2
A481	Control	2	11/15/2014	21:00:06	3	21:10:43	3
A481	Control	3	11/16/2014	09:00:09	1	09:10:36	2
A481	Control	4	11/16/2014	13:01:13	2	13:11:38	3
A481	Control	5	11/16/2014	17:00:07	3	17:10:32	3
A481	Control	6	11/16/2014	21:02:10	3	21:12:32	3
A481	Control	7	11/17/2014	09:00:43	2	09:11:10	2
A481	Control	8	11/17/2014	13:01:06	3	13:11:28	3
A481	Control	9	11/17/2014	17:00:02	4	17:10:35	4
A481	Control	10	11/17/2014	21:00:03	3	21:10:25	3
A481	Control	11	11/18/2014	09:00:08	2	09:10:29	3
A481	Control	12	11/18/2014	13:00:11	3	13:10:31	3
A490	SD	1	11/20/2014	17:26:52	1	17:38:27	1
A490	SD	2	11/20/2014	20:59:37	1	21:10:12	2
A490	SD	3	11/21/2014	08:59:54	1	09:10:20	1
A490	SD	4	11/21/2014	13:00:46	2	13:11:09	2
A490	SD	5	11/21/2014	16:59:58	2	17:10:30	2
A490	SD	6	11/21/2014	21:00:01	2	21:10:26	3
A490	SD	7	11/21/2014	23:00:07	3	23:10:39	3
A490	SD	8	11/22/2014	01:00:03	6	01:10:41	6
A490	SD	9	11/22/2014	03:00:02	7	03:10:30	6
A490	SD	10	11/22/2014	05:00:00	4	05:10:29	6
A490	SD	11	11/22/2014	06:59:58	7	07:10:32	8
A490	SD	12	11/22/2014	08:59:56	5	09:10:24	6
A490	SD	13	11/22/2014	13:01:26	1	13:11:51	3
A490	SD	14	11/22/2014	16:58:44	3	17:09:06	6
A490	SD	15	11/22/2014	21:00:03	2	21:10:29	3
A490	SD	16	11/23/2014	09:00:00	3	09:10:25	3
A490	SD	17	11/23/2014	13:00:05	3	13:10:23	3
A495	SD	1	10/21/2014	17:01:23	3	17:12:26	3
A495	SD	2	10/21/2014	21:00:03	4	21:10:34	5
A495	SD	3	10/22/2014	09:00:08	3	09:10:32	2
A495	SD	4	10/22/2014	13:00:24	3	13:10:51	4
A495	SD	5	10/22/2014	16:56:55	5	17:07:20	6
A495	SD	6	10/22/2014	21:00:00	3	21:10:28	4
A495	SD	7	10/22/2014	23:12:25	7	23:22:56	7
A495	SD	8	10/23/2014	00:59:54	7	01:10:23	7
A495	SD	9	10/23/2014	02:59:54	8	03:10:21	9
A495	SD	10	10/23/2014	04:59:53	6	05:10:27	9
A495	SD	11	10/23/2014	06:59:51	7	07:10:19	9
A495	SD	12	10/23/2014	08:59:55	3	09:10:15	4
A495	SD	13	10/23/2014	13:00:15	6	13:10:46	5
A495	SD	14	10/23/2014	17:00:13	4	17:10:43	4
A495	SD	15	10/23/2014	21:00:06	8	21:10:38	7
A495	SD	16	10/24/2014	09:00:12	3	09:10:40	3
A495	SD	17	10/24/2014	12:59:15	2	13:09:37	3
A517	Control	1	01/23/2015	17:47:34	3	17:58:23	2
A517	Control	2	01/23/2015	21:00:13	5	21:10:54	2
A517	Control	3	01/24/2015	09:00:15	3	09:10:42	4
A517	Control	4	01/24/2015	13:12:32	3	13:22:57	4
A517	Control	5	01/24/2015	17:00:15	5	17:10:43	6
A517	Control	6	01/24/2015	21:00:42	3	21:11:09	2
A517	Control	7	01/25/2015	09:00:08	3	09:10:31	3
A517	Control	8	01/25/2015	13:00:33	3	13:10:58	5
A517	Control	9	01/25/2015	16:59:59	5	17:10:21	6
A517	Control	10	01/25/2015	20:59:58	4	21:10:31	5
A517	Control	11	01/26/2015	09:00:01	3	09:10:21	4
A517	Control	12	01/26/2015	13:00:02	3	13:10:23	5
A531	Control	1	12/16/2014	17:01:06	1	17:12:37	3
A531	Control	2	12/16/2014	21:00:19	7	21:10:55	7
A531	Control	3	12/17/2014	09:00:11	3	09:10:39	5
A531	Control	4	12/17/2014	13:14:52	5	13:25:21	3
A531	Control	5	12/17/2014	17:00:01	3	17:10:21	3
A531	Control	6	12/17/2014	21:00:00	7	21:10:25	7
A531	Control	7	12/18/2014	09:00:01	5	09:10:21	5
A531	Control	8	12/18/2014	12:59:57	3	13:10:19	5
A531	Control	9	12/18/2014	17:00:02	3	17:10:29	5
A531	Control	10	12/18/2014	21:00:03	3	21:10:19	5
A531	Control	11	12/19/2014	08:59:58	3	09:10:18	3
A531	Control	12	12/19/2014	13:00:07	3	13:10:24	3
A533	Control	1	12/09/2014	17:38:34	3	17:50:03	2
A533	Control	2	12/09/2014	21:00:05	5	21:10:36	5
A533	Control	3	12/10/2014	09:00:26	5	09:10:47	5
A533	Control	4	12/10/2014	13:17:07	3	13:27:27	3
A533	Control	5	12/10/2014	17:00:04	5	17:10:22	5
A533	Control	6	12/10/2014	20:59:51	5	21:10:14	6
A533	Control	7	12/11/2014	09:00:07	4	09:10:31	5
A533	Control	8	12/11/2014	12:59:59	4	13:10:18	4
A533	Control	9	12/11/2014	17:00:28	5	17:10:47	3
A533	Control	10	12/11/2014	21:00:59	5	21:11:15	5
A533	Control	11	12/12/2014	09:00:06	5	09:10:28	5
A533	Control	12	12/12/2014	13:00:02	3	13:10:23	3
A557	SD	1	01/16/2015	17:18:56	4	17:29:50	5
A557	SD	2	01/16/2015	20:59:57	6	21:10:41	6
A557	SD	3	01/17/2015	08:59:57	2	09:10:27	3
A557	SD	4	01/17/2015	13:02:56	2	13:13:36	3
A557	SD	5	01/17/2015	17:00:02	3	17:10:37	3
A557	SD	6	01/17/2015	21:00:06	4	21:10:43	3
A557	SD	7	01/17/2015	23:00:28	7	23:11:10	7
A557	SD	8	01/18/2015	01:00:07	7	01:10:40	7
A557	SD	9	01/18/2015	03:00:09	8	03:10:39	9
A557	SD	10	01/18/2015	05:00:06	8	05:10:34	8
A557	SD	11	01/18/2015	07:00:09	8	07:10:36	9
A557	SD	12	01/18/2015	08:59:31	7	09:10:04	9
A557	SD	13	01/18/2015	13:05:38	7	13:16:15	8
A557	SD	14	01/18/2015	17:00:05	7	17:10:35	8
A557	SD	15	01/18/2015	21:00:05	8	21:10:35	8
A557	SD	16	01/19/2015	09:00:19	3	09:10:56	3
A557	SD	17	01/19/2015	12:59:58	3	13:10:25	4
A561	Control	1	01/23/2015	17:08:03	3	17:19:00	3
A561	Control	2	01/23/2015	20:59:44	6	21:10:17	6
A561	Control	3	01/24/2015	08:59:44	3	09:10:16	3
A561	Control	4	01/24/2015	13:12:35	3	13:23:00	3
A561	Control	5	01/24/2015	17:00:03	3	17:10:35	4
A561	Control	6	01/24/2015	21:00:39	3	21:11:02	4
A561	Control	7	01/25/2015	09:00:15	3	09:10:38	3
A561	Control	8	01/25/2015	13:00:32	3	13:10:52	4
A561	Control	9	01/25/2015	17:00:01	4	17:10:32	3
A561	Control	10	01/25/2015	20:59:57	4	21:10:25	4
A561	Control	11	01/26/2015	09:00:02	3	09:10:28	3
A561	Control	12	01/26/2015	13:00:05	3	13:10:24	3
A569	Control	1	12/16/2014	17:34:42	1	17:46:26	2
A569	Control	2	12/16/2014	21:00:17	4	21:10:53	3
A569	Control	3	12/17/2014	09:00:09	3	09:10:40	5
A569	Control	4	12/17/2014	13:14:50	3	13:25:21	3
A569	Control	5	12/17/2014	17:00:03	3	17:10:26	2
A569	Control	6	12/17/2014	21:00:04	5	21:10:30	5
A569	Control	7	12/18/2014	09:00:04	3	09:10:29	4
A569	Control	8	12/18/2014	13:00:00	3	13:10:33	3
A569	Control	9	12/18/2014	17:00:05	3	17:10:35	3
A569	Control	10	12/18/2014	21:00:01	3	21:10:29	3
A569	Control	11	12/19/2014	09:00:00	3	09:10:28	4
A569	Control	12	12/19/2014	13:00:06	3	13:10:32	3
A572	Control	1	12/16/2014	17:38:07	1	17:48:52	1
A572	Control	2	12/16/2014	21:00:26	3	21:10:52	3
A572	Control	3	12/17/2014	09:00:11	4	09:10:42	3
A572	Control	4	12/17/2014	13:14:49	2	13:25:11	3
A572	Control	5	12/17/2014	16:59:59	3	17:10:25	3
A572	Control	6	12/17/2014	21:00:01	3	21:10:21	3
A572	Control	7	12/18/2014	09:00:00	3	09:10:18	3
A572	Control	8	12/18/2014	13:00:10	3	13:10:33	3
A572	Control	9	12/18/2014	17:00:01	3	17:10:22	3
A572	Control	10	12/18/2014	21:00:00	3	21:10:20	3
A572	Control	11	12/19/2014	08:59:48	3	09:10:14	3
A572	Control	12	12/19/2014	12:59:57	3	13:10:14	2
A589	SD	1	01/09/2015	17:16:23	3	17:28:28	3
A589	SD	2	01/09/2015	21:00:17	6	21:11:20	7
A589	SD	3	01/10/2015	09:00:57	3	09:11:18	3
A589	SD	4	01/10/2015	13:05:18	4	13:16:00	5
A589	SD	5	01/10/2015	16:59:18	5	17:10:34	5
A589	SD	6	01/10/2015	20:59:37	5	21:10:28	5
A589	SD	7	01/10/2015	23:00:12	5	23:10:38	5
A589	SD	8	01/11/2015	01:00:17	5	01:10:45	6
A589	SD	9	01/11/2015	03:00:18	9	03:10:54	9
A589	SD	10	01/11/2015	04:59:41	7	05:10:38	8
A589	SD	11	01/11/2015	06:59:04	9	07:09:47	9
A589	SD	12	01/11/2015	09:00:08	8	09:10:32	9
A589	SD	13	01/11/2015	13:00:07	7	13:10:43	7
A589	SD	14	01/11/2015	17:00:00	7	17:10:26	7
A589	SD	15	01/11/2015	20:59:57	7	21:10:20	7
A589	SD	16	01/12/2015	08:59:17	4	09:10:11	4
A589	SD	17	01/12/2015	12:59:26	3	13:09:57	3
A590	Control	1	12/16/2014	17:01:58	3	17:12:39	3
A590	Control	2	12/16/2014	21:00:19	3	21:10:51	3
A590	Control	3	12/17/2014	09:00:10	3	09:10:33	3
A590	Control	4	12/17/2014	13:14:50	2	13:25:10	2
A590	Control	5	12/17/2014	17:00:01	2	17:10:18	3
A590	Control	6	12/17/2014	21:00:04	3	21:10:25	3
A590	Control	7	12/18/2014	09:00:03	3	09:10:25	3
A590	Control	8	12/18/2014	13:00:12	3	13:10:36	3
A590	Control	9	12/18/2014	17:00:04	3	17:10:26	3
A590	Control	10	12/18/2014	21:00:05	3	21:10:23	3
A590	Control	11	12/19/2014	08:59:53	3	09:10:12	2
A590	Control	12	12/19/2014	12:59:56	2	13:10:14	2
A605	SD	1	01/09/2015	17:18:31	3	17:29:33	3
A605	SD	2	01/09/2015	20:59:34	3	21:10:19	3
A605	SD	3	01/10/2015	09:00:38	3	09:11:12	2
A605	SD	4	01/10/2015	13:05:37	2	13:16:04	2
A605	SD	5	01/10/2015	17:00:08	2	17:10:30	2
A605	SD	6	01/10/2015	21:00:10	2	21:10:35	2
A605	SD	7	01/10/2015	23:00:12	5	23:10:48	6
A605	SD	8	01/11/2015	01:00:17	4	01:10:43	6
A605	SD	9	01/11/2015	03:00:18	5	03:10:40	6
A605	SD	10	01/11/2015	04:59:43	3	05:10:38	4
A605	SD	11	01/11/2015	07:00:07	6	07:10:39	7
A605	SD	12	01/11/2015	09:00:12	5	09:10:39	7
A605	SD	13	01/11/2015	13:00:07	4	13:10:31	3
A605	SD	14	01/11/2015	17:00:09	4	17:10:32	4
A605	SD	15	01/11/2015	21:00:10	4	21:10:34	3
A605	SD	16	01/12/2015	09:00:09	3	09:10:36	3
A605	SD	17	01/12/2015	13:00:20	2	13:10:53	2
A626	Control	1	01/23/2015	17:41:32	3	17:53:14	3
A626	Control	2	01/23/2015	21:00:13	4	21:11:01	5
A626	Control	3	01/24/2015	08:59:16	6	09:10:43	4
A626	Control	4	01/24/2015	13:11:12	2	13:22:55	3
A626	Control	5	01/24/2015	16:59:37	1	17:10:34	2
A626	Control	6	01/24/2015	20:59:50	3	21:10:57	5
A626	Control	7	01/25/2015	08:59:34	3	09:10:29	3
A626	Control	8	01/25/2015	13:00:16	2	13:10:58	4
A626	Control	9	01/25/2015	17:00:01	3	17:10:28	4
A626	Control	10	01/25/2015	21:00:07	3	21:10:32	4
A626	Control	11	01/26/2015	09:00:00	4	09:10:28	3
A626	Control	12	01/26/2015	13:00:01	2	13:10:23	2
A633	Control	1	01/23/2015	17:10:20	3	17:21:09	6
A633	Control	2	01/23/2015	20:59:40	7	21:10:49	8
A633	Control	3	01/24/2015	09:00:20	2	09:10:49	4
A633	Control	4	01/24/2015	13:12:30	3	13:22:55	7
A633	Control	5	01/24/2015	17:00:06	4	17:10:32	7
A633	Control	6	01/24/2015	21:00:32	3	21:10:58	5
A633	Control	7	01/25/2015	09:00:07	2	09:10:28	6
A633	Control	8	01/25/2015	13:00:35	3	13:10:57	4
A633	Control	9	01/25/2015	16:59:54	3	17:10:12	6
A633	Control	10	01/25/2015	20:59:54	4	21:10:20	7
A633	Control	11	01/26/2015	08:59:57	2	09:10:21	4
A633	Control	12	01/26/2015	12:59:59	3	13:10:17	5
A643	SD	1	01/30/2015	17:40:15	3	17:51:08	2
A643	SD	2	01/30/2015	21:00:06	2	21:10:40	5
A643	SD	3	01/31/2015	09:00:18	1	09:10:47	1
A643	SD	4	01/31/2015	13:24:59	3	13:35:51	3
A643	SD	5	01/31/2015	17:00:38	3	17:11:06	4
A643	SD	6	01/31/2015	21:00:16	5	21:10:49	5
A643	SD	7	01/31/2015	23:00:20	5	23:10:48	7
A643	SD	8	02/01/2015	01:00:26	7	01:10:58	7
A643	SD	9	02/01/2015	03:00:20	7	03:10:53	8
A643	SD	10	02/01/2015	05:00:20	7	05:10:48	9
A643	SD	11	02/01/2015	07:00:24	5	07:10:50	9
A643	SD	12	02/01/2015	08:58:50	0	09:10:54	9
A643	SD	13	02/01/2015	13:21:30	3	13:31:56	4
A643	SD	14	02/01/2015	17:00:05	3	17:10:26	9
A643	SD	15	02/01/2015	21:00:06	7	21:10:34	9
A643	SD	16	02/02/2015	09:00:10	1	09:10:37	1
A643	SD	17	02/02/2015	13:00:01	1	13:10:28	1
A652	SD	1	02/06/2015	17:02:25	1	17:13:22	1
A652	SD	2	02/06/2015	21:00:04	3	21:10:43	3
A652	SD	3	02/07/2015	09:00:12	3	09:10:46	3
A652	SD	4	02/07/2015	13:00:41	3	13:11:02	3
A652	SD	5	02/07/2015	17:00:04	2	17:10:29	3
A652	SD	6	02/07/2015	21:00:19	2	21:10:41	2
A652	SD	7	02/07/2015	23:00:22	4	23:10:52	3
A652	SD	8	02/08/2015	01:00:19	4	01:10:52	4
A652	SD	9	02/08/2015	03:00:21	5	03:10:55	5
A652	SD	10	02/08/2015	05:00:19	3	05:10:37	2
A652	SD	11	02/08/2015	07:00:20	3	07:10:38	4
A652	SD	12	02/08/2015	09:00:43	4	09:11:18	7
A652	SD	13	02/08/2015	13:10:15	5	13:20:49	5
A652	SD	14	02/08/2015	17:00:24	5	17:10:50	7
A652	SD	15	02/08/2015	21:00:03	7	21:10:27	8
A652	SD	16	02/09/2015	09:00:06	1	09:10:24	1
A652	SD	17	02/09/2015	13:00:24	1	13:10:46	1
A656	SD	1	01/30/2015	17:02:13	3	17:13:43	3
A656	SD	2	01/30/2015	21:00:02	3	21:10:37	3
A656	SD	3	01/31/2015	09:00:25	3	09:11:03	6
A656	SD	4	01/31/2015	13:24:31	3	13:36:28	3
A656	SD	5	01/31/2015	17:00:33	3	17:11:00	3
A656	SD	6	01/31/2015	21:00:38	2	21:11:09	5
A656	SD	7	01/31/2015	23:00:17	6	23:10:52	3
A656	SD	8	02/01/2015	01:00:24	7	01:10:57	7
A656	SD	9	02/01/2015	03:00:15	7	03:10:47	7
A656	SD	10	02/01/2015	05:00:12	6	05:10:38	9
A656	SD	11	02/01/2015	07:00:19	6	07:10:44	7
A656	SD	12	02/01/2015	09:00:15	5	09:10:51	8
A656	SD	13	02/01/2015	13:21:28	4	13:31:54	4
A656	SD	14	02/01/2015	17:00:11	4	17:10:48	7
A656	SD	15	02/01/2015	21:00:08	7	21:10:39	8
A656	SD	16	02/02/2015	09:00:15	3	09:10:46	3
A656	SD	17	02/02/2015	13:00:05	3	13:10:36	4
A667	SD	1	01/30/2015	17:03:45	1	17:14:25	1
A667	SD	2	01/30/2015	21:00:00	3	21:10:47	2
A667	SD	3	01/31/2015	08:59:43	3	09:10:43	3
A667	SD	4	01/31/2015	13:25:05	3	13:35:32	2
A667	SD	5	01/31/2015	16:59:17	0	17:11:21	4
A667	SD	6	01/31/2015	21:00:16	5	21:10:55	4
A667	SD	7	01/31/2015	23:00:36	3	23:11:10	3
A667	SD	8	02/01/2015	01:00:18	3	01:10:44	3
A667	SD	9	02/01/2015	03:00:18	3	03:10:45	4
A667	SD	10	02/01/2015	05:00:18	5	05:10:57	6
A667	SD	11	02/01/2015	07:00:20	7	07:10:50	7
A667	SD	12	02/01/2015	09:00:17	7	09:10:46	8
A667	SD	13	02/01/2015	13:21:25	8	13:31:51	7
A667	SD	14	02/01/2015	17:00:06	7	17:10:33	8
A667	SD	15	02/01/2015	21:00:08	8	21:10:42	8
A667	SD	16	02/02/2015	09:00:10	3	09:10:38	3
A667	SD	17	02/02/2015	13:00:01	1	13:10:23	1
A676	SD	1	02/06/2015	17:01:06	3	17:12:48	3
A676	SD	2	02/06/2015	21:00:04	2	21:10:36	3
A676	SD	3	02/07/2015	08:59:35	3	09:10:25	3
A676	SD	4	02/07/2015	13:00:18	3	13:11:00	4
A676	SD	5	02/07/2015	16:59:22	4	17:10:26	4
A676	SD	6	02/07/2015	20:59:54	3	21:10:42	3
A676	SD	7	02/07/2015	23:00:16	3	23:10:42	3
A676	SD	8	02/08/2015	01:00:17	4	01:10:37	7
A676	SD	9	02/08/2015	03:00:14	7	03:10:38	8
A676	SD	10	02/08/2015	05:00:18	5	05:10:39	8
A676	SD	11	02/08/2015	07:00:14	9	07:10:37	9
A676	SD	12	02/08/2015	09:00:36	7	09:10:58	9
A676	SD	13	02/08/2015	13:10:13	6	13:20:34	7
A676	SD	14	02/08/2015	17:00:18	4	17:10:39	4
A676	SD	15	02/08/2015	20:59:54	3	21:10:13	3
A676	SD	16	02/09/2015	09:00:25	3	09:10:48	3
A676	SD	17	02/09/2015	12:59:51	3	13:10:38	3
