# Supplementary material for: Total sleep deprivation reduces top-down regulation of emotion without altering bottom-up affective processing
Source: PLoS One. 2021 Sep 2;16(9):e0256983. doi: 10.1371/journal.pone.0256983 (PMC8412406; doi:10.1371/journal.pone.0256983)
Supplement: S8 File — (CSV) [file pone.0256983.s008.csv]

Subject	Group	Bout_Old	Bout	PosAff	NegAff	Total
10	1	0	0	42	13	55
10	1	1	1	38	14	52
10	1	2	2	41	13	54
10	1	3	3	39	11	50
10	1	4	4	39	12	51
10	1	5	5	39	11	50
10	1	11	6	38	12	50
10	1	12	7	38	11	49
10	1	13	8	38	11	49
10	1	14	9	40	10	50
10	1	15	10	38	10	48
10	1	16	11	40	10	50
25	1	0	0	22	10	32
25	1	1	1	19	10	29
25	1	2	2	24	10	34
25	1	3	3	18	11	29
25	1	4	4	20	10	30
25	1	5	5	16	10	26
25	1	11	6	17	12	29
25	1	12	7	18	12	30
25	1	13	8	18	10	28
25	1	14	9	19	12	31
25	1	15	10	18	15	33
25	1	16	11	28	11	39
28	1	0	0	28	15	43
28	1	1	1	26	15	41
28	1	2	2	21	16	37
28	1	3	3	20	15	35
28	1	4	4	22	12	34
28	1	5	5	20	14	34
28	1	11	6	14	16	30
28	1	12	7	16	12	28
28	1	13	8	16	12	28
28	1	14	9	18	10	28
28	1	15	10	19	13	32
28	1	16	11	18	12	30
37	0	0	0	30	11	41
37	0	1	1	22	10	32
37	0	2	2	17	10	27
37	0	3	3	23	10	33
37	0	4	4	22	10	32
37	0	5	5	16	10	26
37	0	11	6	19	10	29
37	0	12	7	16	10	26
37	0	13	8	17	10	27
37	0	14	9	17	10	27
37	0	15	10	17	10	27
37	0	16	11	17	10	27
43	0	0	0	23	11	34
43	0	1	1	15	10	25
43	0	2	2	15	10	25
43	0	3	3	13	11	24
43	0	4	4	14	10	24
43	0	5	5	13	10	23
43	0	11	6	13	10	23
43	0	12	7	13	10	23
43	0	13	8	14	10	24
43	0	14	9	12	10	22
43	0	15	10	17	10	27
43	0	16	11	14	10	24
56	0	0	0	35	13	48
56	0	1	1	28	11	39
56	0	2	2	19	11	30
56	0	3	3	18	14	32
56	0	4	4	20	16	36
56	0	5	5	27	13	40
56	0	11	6	16	14	30
56	0	12	7	29	14	43
56	0	13	8	32	13	45
56	0	14	9	35	14	49
56	0	15	10	19	15	34
56	0	16	11	36	14	50
74	0	0	0	29	11	40
74	0	1	1	27	12	39
74	0	2	2	23	10	33
74	0	3	3	24	10	34
74	0	4	4	20	10	30
74	0	5	5	19	10	29
74	0	11	6	20	10	30
74	0	12	7	21	10	31
74	0	13	8	19	10	29
74	0	14	9	21	10	31
74	0	15	10	21	10	31
74	0	16	11	20	10	30
98	1	0	0	36	11	47
98	1	1	1	35	10	45
98	1	2	2	34	10	44
98	1	3	3	34	10	44
98	1	4	4	36	10	46
98	1	5	5	26	10	36
98	1	11	6	28	10	38
98	1	12	7	34	10	44
98	1	13	8	32	10	42
98	1	14	9	36	10	46
98	1	15	10	39	10	49
98	1	16	11	42	10	52
99	1	0	0	44	10	54
99	1	1	1	41	10	51
99	1	2	2	42	10	52
99	1	3	3	41	10	51
99	1	4	4	37	10	47
99	1	5	5	38	10	48
99	1	11	6	31	10	41
99	1	12	7	34	10	44
99	1	13	8	36	10	46
99	1	14	9	33	10	43
99	1	15	10	38	10	48
99	1	16	11	46	10	56
114	1	0	0	34	10	44
114	1	1	1	28	10	38
114	1	2	2	29	10	39
114	1	3	3	27	11	38
114	1	4	4	26	10	36
114	1	5	5	26	10	36
114	1	11	6	25	10	35
114	1	12	7	24	10	34
114	1	13	8	25	10	35
114	1	14	9	23	10	33
114	1	15	10	28	10	38
114	1	16	11	30	10	40
144	1	0	0	37	12	49
144	1	1	1	27	11	38
144	1	2	2	32	10	42
144	1	3	3	27	10	37
144	1	4	4	24	10	34
144	1	5	5	19	12	31
144	1	11	6	23	14	37
144	1	12	7	20	16	36
144	1	13	8	22	17	39
144	1	14	9	21	11	32
144	1	15	10	25	11	36
144	1	16	11	23	11	34
164	0	0	0	24	13	37
164	0	1	1	17	10	27
164	0	2	2	19	10	29
164	0	3	3	15	12	27
164	0	4	4	13	11	24
164	0	5	5	15	10	25
164	0	11	6	16	11	27
164	0	12	7	17	11	28
164	0	13	8	13	11	24
164	0	14	9	13	11	24
164	0	15	10	16	10	26
164	0	16	11	13	12	25
167	1	0	0	47	23	70
167	1	1	1	46	11	57
167	1	2	2	48	10	58
167	1	3	3	46	10	56
167	1	4	4	40	10	50
167	1	5	5	41	11	52
167	1	11	6	37	10	47
167	1	12	7	44	11	55
167	1	13	8	42	10	52
167	1	14	9	42	10	52
167	1	15	10	47	10	57
167	1	16	11	48	11	59
178	1	0	0	36	12	48
178	1	1	1	34	14	48
178	1	2	2	36	10	46
178	1	3	3	28	15	43
178	1	4	4	32	10	42
178	1	5	5	25	13	38
178	1	11	6	13	14	27
178	1	12	7	20	12	32
178	1	13	8	16	10	26
178	1	14	9	17	10	27
178	1	15	10	26	10	36
178	1	16	11	26	10	36
181	1	0	0	21	13	34
181	1	1	1	22	11	33
181	1	2	2	25	10	35
181	1	3	3	19	14	33
181	1	4	4	22	10	32
181	1	5	5	20	13	33
181	1	11	6	12	15	27
181	1	12	7	15	15	30
181	1	13	8	16	14	30
181	1	14	9	13	14	27
181	1	15	10	17	11	28
181	1	16	11	22	10	32
200	1	0	0	41	16	57
200	1	1	1	34	12	46
200	1	2	2	42	12	54
200	1	3	3	39	13	52
200	1	4	4	30	13	43
200	1	5	5	37	14	51
200	1	11	6	25	15	40
200	1	12	7	30	12	42
200	1	13	8	26	12	38
200	1	14	9	27	13	40
200	1	15	10	33	12	45
200	1	16	11	44	13	57
206	0	0	0	28	11	39
206	0	1	1	26	11	37
206	0	2	2	23	10	33
206	0	3	3	24	11	35
206	0	4	4	22	10	32
206	0	5	5	24	11	35
206	0	11	6	20	11	31
206	0	12	7	24	11	35
206	0	13	8	22	11	33
206	0	14	9	16	11	27
206	0	15	10	23	11	34
206	0	16	11	24	11	35
250	1	0	0	34	12	46
250	1	1	1	26	10	36
250	1	2	2	25	10	35
250	1	3	3	22	10	32
250	1	4	4	23	10	33
250	1	5	5	24	10	34
250	1	11	6	18	10	28
250	1	12	7	22	10	32
250	1	13	8	19	10	29
250	1	14	9	16	10	26
250	1	15	10	24	10	34
250	1	16	11	27	10	37
263	1	0	0	25	12	37
263	1	1	1	21	11	32
263	1	2	2	17	10	27
263	1	3	3	18	11	29
263	1	4	4	16	11	27
263	1	5	5	19	10	29
263	1	11	6	12	11	23
263	1	12	7	21	10	31
263	1	13	8	15	12	27
263	1	14	9	18	11	29
263	1	15	10	16	10	26
263	1	16	11	15	12	27
292	1	0	0	40	12	52
292	1	1	1	35	11	46
292	1	2	2	41	11	52
292	1	3	3	33	12	45
292	1	4	4	31	12	43
292	1	5	5	29	11	40
292	1	11	6	12	15	27
292	1	12	7	17	14	31
292	1	13	8	19	13	32
292	1	14	9	20	12	32
292	1	15	10	35	11	46
292	1	16	11	38	11	49
294	1	0	0	31	11	42
294	1	1	1	33	12	45
294	1	2	2	24	11	35
294	1	3	3	18	10	28
294	1	4	4	16	12	28
294	1	5	5	18	11	29
294	1	11	6	16	11	27
294	1	12	7	17	11	28
294	1	13	8	19	11	30
294	1	14	9	18	10	28
294	1	15	10	27	10	37
294	1	16	11	24	10	34
305	1	0	0	36	11	47
305	1	1	1	31	12	43
305	1	2	2	33	10	43
305	1	3	3	34	10	44
305	1	4	4	35	11	46
305	1	5	5	29	11	40
305	1	11	6	30	10	40
305	1	12	7	23	11	34
305	1	13	8	32	10	42
305	1	14	9	27	11	38
305	1	15	10	27	11	38
305	1	16	11	27	12	39
311	1	0	0	35	10	45
311	1	1	1	34	10	44
311	1	2	2	29	10	39
311	1	3	3	30	11	41
311	1	4	4	28	11	39
311	1	5	5	23	11	34
311	1	11	6	11	12	23
311	1	12	7	15	15	30
311	1	13	8	22	12	34
311	1	14	9	21	10	31
311	1	15	10	23	10	33
311	1	16	11	29	11	40
313	1	0	0	23	10	33
313	1	1	1	18	11	29
313	1	2	2	13	10	23
313	1	3	3	13	12	25
313	1	4	4	14	11	25
313	1	5	5	19	11	30
313	1	11	6	10	11	21
313	1	12	7	10	10	20
313	1	13	8	16	10	26
313	1	14	9	10	10	20
313	1	15	10	23	10	33
313	1	16	11	14	10	24
317	1	0	0	35	10	45
317	1	1	1	23	10	33
317	1	2	2	27	10	37
317	1	3	3	20	10	30
317	1	4	4	29	11	40
317	1	5	5	16	10	26
317	1	11	6	10	10	20
317	1	12	7	15	11	26
317	1	13	8	10	12	22
317	1	14	9	10	12	22
317	1	15	10	18	10	28
317	1	16	11	30	10	40
347	1	0	0	38	10	48
347	1	1	1	25	11	36
347	1	2	2	30	10	40
347	1	3	3	24	10	34
347	1	4	4	24	10	34
347	1	5	5	22	10	32
347	1	11	6	15	10	25
347	1	12	7	18	10	28
347	1	13	8	19	10	29
347	1	14	9	16	10	26
347	1	15	10	20	10	30
347	1	16	11	26	11	37
351	1	0	0	39	17	56
351	1	1	1	34	13	47
351	1	2	2	35	11	46
351	1	3	3	26	12	38
351	1	4	4	31	13	44
351	1	5	5	39	10	49
351	1	11	6	13	10	23
351	1	12	7	13	10	23
351	1	13	8	13	11	24
351	1	14	9	15	10	25
351	1	15	10	32	10	42
351	1	16	11	33	10	43
364	1	0	0	30	11	41
364	1	1	1	27	10	37
364	1	2	2	30	10	40
364	1	3	3	31	10	41
364	1	4	4	30	10	40
364	1	5	5	27	10	37
364	1	11	6	19	12	31
364	1	12	7	20	11	31
364	1	13	8	19	11	30
364	1	14	9	16	12	28
364	1	15	10	20	10	30
364	1	16	11	16	10	26
365	1	0	0	29	10	39
365	1	1	1	32	10	42
365	1	2	2	28	10	38
365	1	3	3	36	10	46
365	1	4	4	32	10	42
365	1	5	5	27	10	37
365	1	11	6	13	13	26
365	1	12	7	30	10	40
365	1	13	8	17	10	27
365	1	14	9	22	10	32
365	1	15	10	27	10	37
365	1	16	11	27	10	37
379	1	0	0	34	13	47
379	1	1	1	24	10	34
379	1	2	2	26	10	36
379	1	3	3	21	10	31
379	1	4	4	19	11	30
379	1	5	5	24	10	34
379	1	11	6	10	10	20
379	1	12	7	15	10	25
379	1	13	8	15	10	25
379	1	14	9	21	10	31
379	1	15	10	34	10	44
379	1	16	11	34	10	44
391	1	0	0	33	19	52
391	1	1	1	17	13	30
391	1	2	2	34	11	45
391	1	3	3	29	13	42
391	1	4	4	30	11	41
391	1	5	5	17	12	29
391	1	11	6	15	26	41
391	1	12	7	16	14	30
391	1	13	8	15	15	30
391	1	14	9	15	10	25
391	1	15	10	29	10	39
391	1	16	11	32	10	42
422	1	0	0	34	11	45
422	1	1	1	27	11	38
422	1	2	2	32	11	43
422	1	3	3	25	12	37
422	1	4	4	24	11	35
422	1	5	5	19	12	31
422	1	11	6	13	12	25
422	1	12	7	17	13	30
422	1	13	8	15	13	28
422	1	14	9	16	11	27
422	1	15	10	28	12	40
422	1	16	11	29	12	41
426	0	0	0	24	10	34
426	0	1	1	16	10	26
426	0	2	2	19	10	29
426	0	3	3	17	10	27
426	0	4	4	16	10	26
426	0	5	5	17	10	27
426	0	11	6	16	10	26
426	0	12	7	16	10	26
426	0	13	8	16	10	26
426	0	14	9	17	10	27
426	0	15	10	18	10	28
426	0	16	11	15	10	25
427	0	0	0	31	11	42
427	0	1	1	24	14	38
427	0	2	2	26	13	39
427	0	3	3	17	15	32
427	0	4	4	19	11	30
427	0	5	5	15	13	28
427	0	11	6	16	14	30
427	0	12	7	17	13	30
427	0	13	8	16	12	28
427	0	14	9	18	11	29
427	0	15	10	17	12	29
427	0	16	11	24	12	36
434	1	0	0	16	11	27
434	1	1	1	21	12	33
434	1	2	2	20	11	31
434	1	3	3	18	13	31
434	1	4	4	18	13	31
434	1	5	5	17	12	29
434	1	11	6	11	11	22
434	1	12	7	16	10	26
434	1	13	8	18	13	31
434	1	14	9	10	11	21
434	1	15	10	16	11	27
434	1	16	11	26	12	38
444	0	0	0	46	13	59
444	0	1	1	38	10	48
444	0	2	2	35	10	45
444	0	3	3	30	11	41
444	0	4	4	29	10	39
444	0	5	5	33	10	43
444	0	11	6	31	10	41
444	0	12	7	39	10	49
444	0	13	8	34	11	45
444	0	14	9	35	11	46
444	0	15	10	34	10	44
444	0	16	11	40	10	50
445	1	0	0	50	10	60
445	1	1	1	50	10	60
445	1	2	2	50	10	60
445	1	3	3	50	10	60
445	1	4	4	50	10	60
445	1	5	5	50	10	60
445	1	11	6	43	10	53
445	1	12	7	40	11	51
445	1	13	8	40	11	51
445	1	14	9	40	10	50
445	1	15	10	50	10	60
445	1	16	11	50	10	60
466	1	0	0	34	11	45
466	1	1	1	27	10	37
466	1	2	2	24	10	34
466	1	3	3	23	10	33
466	1	4	4	18	10	28
466	1	5	5	22	10	32
466	1	11	6	12	11	23
466	1	12	7	15	11	26
466	1	13	8	19	10	29
466	1	14	9	16	10	26
466	1	15	10	20	10	30
466	1	16	11	18	10	28
473	0	0	0	43	13	56
473	0	1	1	36	11	47
473	0	2	2	34	10	44
473	0	3	3	35	10	45
473	0	4	4	34	10	44
473	0	5	5	27	10	37
473	0	11	6	33	10	43
473	0	12	7	31	10	41
473	0	13	8	29	10	39
473	0	14	9	38	10	48
473	0	15	10	41	12	53
473	0	16	11	41	13	54
481	0	0	0	33	13	46
481	0	1	1	26	23	49
481	0	2	2	33	12	45
481	0	3	3	25	10	35
481	0	4	4	23	10	33
481	0	5	5	24	10	34
481	0	11	6	22	10	32
481	0	12	7	18	10	28
481	0	13	8	19	10	29
481	0	14	9	17	10	27
481	0	15	10	22	10	32
481	0	16	11	21	10	31
490	1	0	0	26	10	36
490	1	1	1	29	10	39
490	1	2	2	30	10	40
490	1	3	3	23	10	33
490	1	4	4	22	10	32
490	1	5	5	19	10	29
490	1	11	6	10	10	20
490	1	12	7	18	10	28
490	1	13	8	10	11	21
490	1	14	9	21	10	31
490	1	15	10	17	10	27
490	1	16	11	17	10	27
495	1	0	0	32	17	49
495	1	1	1	29	16	45
495	1	2	2	32	15	47
495	1	3	3	23	18	41
495	1	4	4	22	18	40
495	1	5	5	24	15	39
495	1	11	6	22	15	37
495	1	12	7	16	15	31
495	1	13	8	26	12	38
495	1	14	9	17	10	27
495	1	15	10	38	10	48
495	1	16	11	35	10	45
517	0	0	0	37	10	47
517	0	1	1	38	10	48
517	0	2	2	25	11	36
517	0	3	3	19	11	30
517	0	4	4	14	10	24
517	0	5	5	39	10	49
517	0	11	6	29	10	39
517	0	12	7	15	10	25
517	0	13	8	11	11	22
517	0	14	9	13	10	23
517	0	15	10	14	10	24
517	0	16	11	11	10	21
531	0	0	0	20	16	36
531	0	1	1	10	10	20
531	0	2	2	11	10	21
531	0	3	3	11	10	21
531	0	4	4	10	10	20
531	0	5	5	10	10	20
531	0	11	6	10	11	21
531	0	12	7	10	10	20
531	0	13	8	10	10	20
531	0	14	9	10	11	21
531	0	15	10	14	10	24
531	0	16	11	13	10	23
533	0	0	0	40	11	51
533	0	1	1	37	10	47
533	0	2	2	33	10	43
533	0	3	3	30	10	40
533	0	4	4	32	10	42
533	0	5	5	30	10	40
533	0	11	6	28	10	38
533	0	12	7	31	10	41
533	0	13	8	28	10	38
533	0	14	9	24	10	34
533	0	15	10	27	10	37
533	0	16	11	29	10	39
557	1	0	0	32	12	44
557	1	1	1	30	10	40
557	1	2	2	37	11	48
557	1	3	3	36	13	49
557	1	4	4	36	11	47
557	1	5	5	33	11	44
557	1	11	6	22	12	34
557	1	12	7	23	11	34
557	1	13	8	20	12	32
557	1	14	9	19	12	31
557	1	15	10	35	10	45
557	1	16	11	32	10	42
561	0	0	0	27	10	37
561	0	1	1	21	10	31
561	0	2	2	25	10	35
561	0	3	3	25	10	35
561	0	4	4	19	10	29
561	0	5	5	24	10	34
561	0	11	6	25	10	35
561	0	12	7	24	10	34
561	0	13	8	24	10	34
561	0	14	9	24	10	34
561	0	15	10	24	10	34
561	0	16	11	24	10	34
569	0	0	0	32	11	43
569	0	1	1	24	12	36
569	0	2	2	23	12	35
569	0	3	3	21	11	32
569	0	4	4	22	10	32
569	0	5	5	19	11	30
569	0	11	6	19	10	29
569	0	12	7	18	12	30
569	0	13	8	18	13	31
569	0	14	9	19	11	30
569	0	15	10	16	11	27
569	0	16	11	18	10	28
572	0	0	0	25	10	35
572	0	1	1	29	10	39
572	0	2	2	21	10	31
572	0	3	3	22	10	32
572	0	4	4	23	10	33
572	0	5	5	21	10	31
572	0	11	6	22	10	32
572	0	12	7	23	10	33
572	0	13	8	22	10	32
572	0	14	9	23	10	33
572	0	15	10	23	10	33
572	0	16	11	26	10	36
589	1	0	0	36	11	47
589	1	1	1	27	10	37
589	1	2	2	26	12	38
589	1	3	3	22	10	32
589	1	4	4	22	10	32
589	1	5	5	23	10	33
589	1	11	6	12	10	22
589	1	12	7	11	10	21
589	1	13	8	14	10	24
589	1	14	9	14	10	24
589	1	15	10	20	10	30
589	1	16	11	23	11	34
590	0	0	0	32	13	45
590	0	1	1	26	13	39
590	0	2	2	23	13	36
590	0	3	3	24	13	37
590	0	4	4	22	14	36
590	0	5	5	21	12	33
590	0	11	6	23	13	36
590	0	12	7	19	13	32
590	0	13	8	20	14	34
590	0	14	9	21	13	34
590	0	15	10	24	12	36
590	0	16	11	29	12	41
605	1	0	0	28	15	43
605	1	1	1	23	11	34
605	1	2	2	24	11	35
605	1	3	3	23	13	36
605	1	4	4	30	15	45
605	1	5	5	27	14	41
605	1	11	6	15	13	28
605	1	12	7	28	15	43
605	1	13	8	28	14	42
605	1	14	9	29	12	41
605	1	15	10	31	15	46
605	1	16	11	29	16	45
626	0	0	0	39	11	50
626	0	1	1	36	10	46
626	0	2	2	27	16	43
626	0	3	3	34	11	45
626	0	4	4	36	11	47
626	0	5	5	26	11	37
626	0	11	6	31	11	42
626	0	12	7	22	12	34
626	0	13	8	19	10	29
626	0	14	9	27	11	38
626	0	15	10	34	14	48
626	0	16	11	35	12	47
633	0	0	0	28	11	39
633	0	1	1	25	15	40
633	0	2	2	25	11	36
633	0	3	3	19	16	35
633	0	4	4	19	19	38
633	0	5	5	19	12	31
633	0	11	6	19	15	34
633	0	12	7	23	11	34
633	0	13	8	22	10	32
633	0	14	9	16	17	33
633	0	15	10	26	12	38
633	0	16	11	27	17	44
643	1	0	0	27	10	37
643	1	1	1	16	10	26
643	1	2	2	28	10	38
643	1	3	3	19	11	30
643	1	4	4	18	10	28
643	1	5	5	16	11	27
643	1	11	6	10	10	20
643	1	12	7	12	10	22
643	1	13	8	11	11	22
643	1	14	9	14	10	24
643	1	15	10	34	10	44
643	1	16	11	34	10	44
652	1	0	0	36	13	49
652	1	1	1	31	14	45
652	1	2	2	30	11	41
652	1	3	3	20	11	31
652	1	4	4	20	12	32
652	1	5	5	20	11	31
652	1	11	6	18	14	32
652	1	12	7	18	12	30
652	1	13	8	20	12	32
652	1	14	9	16	11	27
652	1	15	10	28	12	40
652	1	16	11	26	12	38
656	1	0	0	28	10	38
656	1	1	1	31	10	41
656	1	2	2	20	11	31
656	1	3	3	19	11	30
656	1	4	4	24	12	36
656	1	5	5	27	12	39
656	1	11	6	17	12	29
656	1	12	7	19	10	29
656	1	13	8	18	10	28
656	1	14	9	14	10	24
656	1	15	10	33	10	43
656	1	16	11	25	10	35
667	1	0	0	39	10	49
667	1	1	1	32	10	42
667	1	2	2	31	10	41
667	1	3	3	27	10	37
667	1	4	4	25	10	35
667	1	5	5	29	10	39
667	1	11	6	18	10	28
667	1	12	7	20	14	34
667	1	13	8	21	11	32
667	1	14	9	19	10	29
667	1	15	10	31	10	41
667	1	16	11	34	10	44
676	1	0	0	22	11	33
676	1	1	1	20	10	30
676	1	2	2	15	10	25
676	1	3	3	14	10	24
676	1	4	4	11	10	21
676	1	5	5	13	11	24
676	1	11	6	10	10	20
676	1	12	7	12	10	22
676	1	13	8	15	11	26
676	1	14	9	18	10	28
676	1	15	10	14	10	24
676	1	16	11	15	10	25
